# Supplementary material for: TUSC7 expression and mutational profile define its potential as a diagnostic and therapeutic biomarker in non-small cell lung cancer
Source: Biomark Res. 2026 Apr 10;14:39. doi: 10.1186/s40364-026-00916-0 (PMC13067388; doi:10.1186/s40364-026-00916-0)
Supplement: Supplementary file 1 — Supplementary Material 1: Additional File 1 – lncRNA_targets (.csv). BED-like table with the long non-coding RNA exon coordinates used in gene capture and targeted DNA sequencing. Overlapping lncRNAs are reported in separate rows. [file 40364_2026_916_MOESM1_ESM.csv]

Chromosome	Start	End	Gene
chr1	1011997	1012190	ENSG00000224969
chr1	1012917	1013193	ENSG00000224969
chr1	2049203	2049468	PRKCZ-DT
chr1	2049583	2049682	PRKCZ-DT
chr1	2049868	2050070	PRKCZ-DT
chr1	2181794	2182823	PRKCZ-AS1
chr1	2183571	2183875	PRKCZ-AS1
chr1	2183991	2184389	PRKCZ-AS1
chr1	3658938	3659430	TP73-AS3
chr1	3662153	3662265	TP73-AS3
chr1	3668625	3668772	TP73-AS3
chr1	3712200	3712438	TP73-AS2
chr1	3714187	3714298	TP73-AS2
chr1	3732747	3740387	GFOD3P
chr1	3741220	3741373	GFOD3P
chr1	3742424	3742523	GFOD3P
chr1	3742804	3742957	GFOD3P
chr1	3743061	3743261	GFOD3P
chr1	3743276	3743375	GFOD3P
chr1	3745607	3747336	GFOD3P
chr1	6783892	6784045	CAMTA1-DT
chr1	6784137	6784236	CAMTA1-DT
chr1	6784658	6784843	CAMTA1-DT
chr1	7008376	7008695	CAMTA1-AS3
chr1	7014216	7014315	CAMTA1-AS3
chr1	7382487	7382723	CAMTA1-AS2
chr1	7388183	7388493	CAMTA1-AS2
chr1	7389340	7389439	CAMTA1-AS2
chr1	7389657	7389756	CAMTA1-AS2
chr1	7441089	7441188	CAMTA1-AS1
chr1	7441280	7441554	CAMTA1-AS1
chr1	8026738	8027421	ERRFI1-DT
chr1	8029227	8029357	ERRFI1-DT
chr1	8121474	8122702	ERRFI1-DT
chr1	8878835	8878960	ENO1-AS1
chr1	8879565	8879894	ENO1-AS1
chr1	11143893	11143992	MTOR-AS1
chr1	11144403	11144502	MTOR-AS1
chr1	11144667	11144886	MTOR-AS1
chr1	11145153	11145279	MTOR-AS1
chr1	11149270	11149537	MTOR-AS1
chr1	16155211	16155755	EPHA2-AS1
chr1	16156971	16157329	EPHA2-AS1
chr1	22835713	22836011	ENSG00000225952
chr1	22836669	22836849	ENSG00000225952
chr1	23759512	23762059	ELOA-AS1
chr1	23771611	23771883	ELOA-AS1
chr1	23772089	23772188	ELOA-AS1
chr1	23772268	23772426	ELOA-AS1
chr1	23778194	23778293	ELOA-AS1
chr1	26692132	26694131	ENSG00000260063
chr1	26692132	26694131	ENSG00000290006
chr1	27457198	27457338	ENSG00000241169
chr1	27459296	27459582	ENSG00000241169
chr1	27669468	27669586	ENSG00000225886
chr1	27669907	27670276	ENSG00000225886
chr1	27683179	27683371	ENSG00000225886
chr1	27690577	27691032	ENSG00000225886
chr1	27702801	27703063	ENSG00000225886
chr1	28505980	28506084	SNHG3
chr1	28506351	28508270	SNHG3
chr1	28508830	28510892	SNHG3
chr1	35739389	35739513	ENSG00000232335
chr1	35743163	35743576	ENSG00000232335
chr1	39895426	39898066	MYCL-AS1
chr1	39898636	39899098	MYCL-AS1
chr1	42958634	42959577	SLC2A1-DT
chr1	42958634	42959577	ENSG00000283973
chr1	42970249	42970394	SLC2A1-DT
chr1	42970249	42970394	ENSG00000298429
chr1	42973974	42976428	SLC2A1-DT
chr1	42973974	42976428	ENSG00000298429
chr1	42983125	42983358	SLC2A1-DT
chr1	43354684	43355006	CDC20-DT
chr1	43358419	43358658	CDC20-DT
chr1	47178171	47178449	CYP4A22-AS1
chr1	47179190	47179438	CYP4A22-AS1
chr1	47179190	47179438	LINC00853
chr1	47179868	47180339	CYP4A22-AS1
chr1	47179868	47180339	LINC00853
chr1	47225797	47226244	ENSG00000226252
chr1	47227163	47230750	ENSG00000226252
chr1	47227163	47230750	ENSG00000307358
chr1	53209783	53211319	ENSG00000236723
chr1	53213188	53214197	ENSG00000236723
chr1	54887563	54887976	DHCR24-DT
chr1	54888500	54888850	DHCR24-DT
chr1	58785160	58785305	JUN-DT
chr1	58893545	58893717	JUN-DT
chr1	58893545	58893717	LINC02777
chr1	58896257	58896385	JUN-DT
chr1	58896257	58896385	LINC02777
chr1	58899047	58899594	JUN-DT
chr1	58899047	58899594	LINC02777
chr1	67832303	67832436	GNG12-AS1
chr1	67955405	67955784	GNG12-AS1
chr1	67956156	67956262	GNG12-AS1
chr1	68024519	68024638	GNG12-AS1
chr1	68026574	68026762	GNG12-AS1
chr1	68034647	68034763	GNG12-AS1
chr1	68071787	68071886	GNG12-AS1
chr1	68098643	68098836	GNG12-AS1
chr1	68099711	68099810	GNG12-AS1
chr1	68100687	68100786	GNG12-AS1
chr1	68102642	68102741	GNG12-AS1
chr1	68117451	68117732	GNG12-AS1
chr1	68121125	68121241	GNG12-AS1
chr1	68138297	68138450	GNG12-AS1
chr1	68141425	68141788	GNG12-AS1
chr1	68201969	68202987	GNG12-AS1
chr1	85276707	85276806	BCL10-AS1
chr1	85277640	85277739	BCL10-AS1
chr1	85376751	85376850	BCL10-AS1
chr1	85380374	85380565	BCL10-AS1
chr1	85398457	85399963	BCL10-AS1
chr1	85447798	85448124	BCL10-AS1
chr1	86703502	86704462	CLCA4-AS1
chr1	100462399	100462908	ENSG00000228086
chr1	100485907	100486006	ENSG00000228086
chr1	101235683	101235881	S1PR1-DT
chr1	101235683	101235881	ENSG00000306729
chr1	101236325	101236528	S1PR1-DT
chr1	107964424	107964523	VAV3-AS1
chr1	107993505	107993635	VAV3-AS1
chr1	107994182	107994607	VAV3-AS1
chr1	150515757	150516062	ENSG00000307101
chr1	150515757	150516062	FALEC
chr1	150517773	150518032	ENSG00000307101
chr1	150517773	150518032	FALEC
chr1	150965245	150965764	ENSG00000259357
chr1	150965832	150965963	ENSG00000259357
chr1	150966131	150966256	ENSG00000259357
chr1	150973097	150973196	ENSG00000231073
chr1	150973905	150974004	ENSG00000231073
chr1	150975313	150975534	ENSG00000231073
chr1	155710098	155710228	ENSG00000227673
chr1	155710501	155710600	ENSG00000227673
chr1	168903905	168904712	LINC00970
chr1	168907859	168907970	LINC00970
chr1	169056159	169056258	LINC00970
chr1	169060412	169060519	LINC00970
chr1	169060412	169060519	ENSG00000287282
chr1	169086931	169087030	LINC00970
chr1	172775905	172776127	ENSG00000224000
chr1	173004282	173004435	ENSG00000224000
chr1	173016313	173016524	ENSG00000224000
chr1	173023486	173023585	ENSG00000224000
chr1	173063873	173064015	ENSG00000224000
chr1	176017277	176017569	ENSG00000228686
chr1	176018425	176018760	ENSG00000228686
chr1	176207648	176207871	COP1-DT
chr1	176229089	176229330	COP1-DT
chr1	179953184	179954440	ENSG00000260360
chr1	180117140	180117315	ENSG00000261817
chr1	180122969	180123225	ENSG00000261817
chr1	180123805	180123904	ENSG00000261817
chr1	202810238	202810829	ENSG00000260021
chr1	202810238	202810829	PCAT6
chr1	202810954	202811370	PCAT6
chr1	202810954	202811370	ENSG00000295157
chr1	202811575	202811913	PCAT6
chr1	202811575	202811913	ENSG00000295157
chr1	202812023	202812156	PCAT6
chr1	203127259	203127490	ENSG00000234775
chr1	203127807	203127954	ENSG00000234775
chr1	203144694	203144891	ENSG00000224671
chr1	203145006	203145105	ENSG00000224671
chr1	203149960	203150059	ENSG00000224671
chr1	203152515	203152614	ENSG00000224671
chr1	203298758	203300647	BTG2-DT
chr1	203301090	203301281	BTG2-DT
chr1	203304520	203304705	BTG2-DT
chr1	203304853	203305309	BTG2-DT
chr1	211382803	211382975	ENSG00000287033
chr1	211382803	211382975	LINC00467
chr1	211390564	211390670	LINC00467
chr1	211391607	211391706	LINC00467
chr1	211391827	211391976	LINC00467
chr1	211396750	211396849	LINC00467
chr1	211398036	211398638	LINC00467
chr1	211399258	211399437	LINC00467
chr1	211426198	211426297	LINC00467
chr1	211432319	211435333	LINC00467
chr1	218344196	218344462	TGFB2-AS1
chr1	218345175	218345388	TGFB2-AS1
chr1	218345591	218345690	TGFB2-AS1
chr1	229258281	229259120	LINC02814
chr1	229258281	229259120	RAB4A-AS1
chr1	229269366	229269627	RAB4A-AS1
chr1	229270927	229271599	RAB4A-AS1
chr1	243545527	243545626	ENSG00000236031
chr1	243546619	243546967	ENSG00000236031
chr1	243548018	243548329	ENSG00000236031
chr2	8007771	8008759	LINC00299
chr2	8039934	8040348	LINC00299
chr2	8060327	8060426	LINC00299
chr2	8118207	8118324	LINC00299
chr2	8207143	8208040	LINC00299
chr2	8243554	8243653	LINC00299
chr2	8287338	8287558	LINC00299
chr2	8294600	8294699	LINC00299
chr2	8294774	8294879	LINC00299
chr2	8296840	8297233	LINC00299
chr2	8299676	8299793	LINC00299
chr2	8312726	8312849	LINC00299
chr2	8324542	8324684	LINC00299
chr2	8328234	8328419	LINC00299
chr2	8362177	8362276	LINC00299
chr2	8382200	8382356	LINC00299
chr2	8383093	8383192	LINC00299
chr2	8383477	8383621	LINC00299
chr2	11393981	11394171	LINC00570
chr2	11393981	11394171	ENSG00000297324
chr2	11399002	11399218	LINC00570
chr2	11399002	11399218	ENSG00000297262
chr2	11399672	11399774	LINC00570
chr2	11399672	11399774	ENSG00000297262
chr2	11400365	11400464	LINC00570
chr2	11400365	11400464	ENSG00000297262
chr2	11402025	11403077	LINC00570
chr2	11402025	11403077	ENSG00000297262
chr2	12715415	12716227	ENSG00000286427
chr2	12715415	12716227	ENSG00000261117
chr2	15920399	15921122	MYCNUT
chr2	15920399	15921122	MYCNOS
chr2	15921568	15921697	MYCNUT
chr2	15921568	15921697	MYCNOS
chr2	15922021	15922190	MYCNUT
chr2	15922021	15922190	MYCNOS
chr2	15935774	15936017	MYCNUT
chr2	15935774	15936017	MYCNOS
chr2	15936265	15937176	MYCNUT
chr2	15936265	15937176	MYCNOS
chr2	15938500	15938725	MYCNOS
chr2	15939898	15940351	MYCNOS
chr2	15940974	15941248	MYCNOS
chr2	15941532	15941723	MYCNOS
chr2	15942151	15942250	MYCNOS
chr2	20451042	20451141	ENSG00000309156
chr2	20451042	20451141	ENSG00000228950
chr2	20452739	20452947	ENSG00000309156
chr2	20452739	20452947	ENSG00000228950
chr2	26950308	26950581	ENSG00000230286
chr2	27009742	27009841	ENSG00000230286
chr2	27009742	27009841	MAPRE3-AS1
chr2	28307691	28309574	ENSG00000223522
chr2	28309909	28310008	ENSG00000223522
chr2	28310277	28310459	ENSG00000223522
chr2	28384409	28387133	ENSG00000298043
chr2	28384409	28387133	FOSL2-AS1
chr2	28387761	28387911	FOSL2-AS1
chr2	28394548	28394672	FOSL2-AS1
chr2	32377588	32377769	BIRC6-AS1
chr2	32378952	32379599	BIRC6-AS1
chr2	36354749	36355114	CRIM1-DT
chr2	44921077	44923579	LINC01833
chr2	44929977	44930247	LINC01833
chr2	44931122	44931477	LINC01833
chr2	44935280	44935644	LINC01833
chr2	44935280	44935644	ENSG00000225156
chr2	44938823	44939199	LINC01833
chr2	44938823	44939199	ENSG00000225156
chr2	45674701	45674907	PRKCE-AS1
chr2	45675310	45675476	PRKCE-AS1
chr2	46078015	46078369	ENSG00000232696
chr2	46078720	46078828	ENSG00000232696
chr2	46167790	46167978	ENSG00000231336
chr2	47331060	47344517	EPCAM-DT
chr2	47331060	47344517	ENSG00000301821
chr2	47331060	47344517	BCYRN1
chr2	60495675	60495774	ENSG00000233953
chr2	60496530	60496629	ENSG00000233953
chr2	60499656	60499964	ENSG00000233953
chr2	60825132	60825285	REL-DT
chr2	60844057	60844226	REL-DT
chr2	60847760	60849234	REL-DT
chr2	60856774	60856920	REL-DT
chr2	60881224	60881323	REL-DT
chr2	88538720	88539254	ENSG00000225420
chr2	88540065	88540179	ENSG00000225420
chr2	88574514	88575610	ENSG00000225420
chr2	95025193	95025425	MAL-AS1
chr2	95026337	95026436	MAL-AS1
chr2	95026559	95026709	MAL-AS1
chr2	95051395	95051857	ENSG00000231062
chr2	95053043	95053176	ENSG00000231062
chr2	100104919	100107504	ENSG00000230393
chr2	107754112	107754270	GACAT1
chr2	107755482	107755600	GACAT1
chr2	107810661	107810760	GACAT1
chr2	107810661	107810760	ENSG00000302978
chr2	107812078	107812348	GACAT1
chr2	107812078	107812348	ENSG00000302978
chr2	107819862	107819984	GACAT1
chr2	107819862	107819984	ENSG00000302978
chr2	107822041	107822140	GACAT1
chr2	107822041	107822140	ENSG00000302978
chr2	119244422	119246881	STEAP3-AS1
chr2	119248314	119249071	STEAP3-AS1
chr2	132660504	132660603	ENSG00000230065
chr2	132666672	132666990	ENSG00000230065
chr2	144518097	144518575	ZEB2-AS1
chr2	144518752	144518861	ZEB2-AS1
chr2	144519349	144519475	ZEB2-AS1
chr2	144519511	144521477	ZEB2-AS1
chr2	162073247	162073346	DPP4-DT
chr2	162073399	162073596	DPP4-DT
chr2	162074784	162075169	DPP4-DT
chr2	162159762	162159914	ENSG00000236841
chr2	162161767	162161901	ENSG00000236841
chr2	162162990	162163091	ENSG00000236841
chr2	162169457	162173223	ENSG00000236841
chr2	173166446	173166838	MAP3K20-AS1
chr2	173192941	173193056	MAP3K20-AS1
chr2	173197712	173198824	MAP3K20-AS1
chr2	173207547	173207658	MAP3K20-AS1
chr2	173209647	173209945	MAP3K20-AS1
chr2	173214280	173214496	MAP3K20-AS1
chr2	173215626	173215836	MAP3K20-AS1
chr2	173271511	173271620	MAP3K20-AS1
chr2	173281682	173282036	MAP3K20-AS1
chr2	174575204	174575429	ENSG00000236449
chr2	174575204	174575429	ENSG00000237798
chr2	174587473	174587726	ENSG00000236449
chr2	174587473	174587726	ENSG00000237798
chr2	178413939	178414113	CHROMR
chr2	178415818	178415963	CHROMR
chr2	178418511	178419123	CHROMR
chr2	178426366	178426703	CHROMR
chr2	178430656	178430889	CHROMR
chr2	178431047	178431341	CHROMR
chr2	178431414	178432282	CHROMR
chr2	178433382	178434091	CHROMR
chr2	178438867	178440243	CHROMR
chr2	186641339	186641690	ENSG00000227227
chr2	186660488	186660587	ENSG00000227227
chr2	186695157	186695287	ENSG00000227227
chr2	189095050	189095149	ENSG00000228073
chr2	189095836	189096158	ENSG00000228073
chr2	191846539	191846771	CAVIN2-AS1
chr2	191922546	191923044	CAVIN2-AS1
chr2	192021893	192021992	CAVIN2-AS1
chr2	192027863	192027962	CAVIN2-AS1
chr2	192028570	192029398	CAVIN2-AS1
chr2	192030338	192030707	CAVIN2-AS1
chr2	192031332	192032020	CAVIN2-AS1
chr2	192032368	192032638	CAVIN2-AS1
chr2	192034694	192034885	CAVIN2-AS1
chr2	192035206	192035407	CAVIN2-AS1
chr2	192036132	192036365	CAVIN2-AS1
chr2	192036685	192037121	CAVIN2-AS1
chr2	192037873	192038059	CAVIN2-AS1
chr2	192043657	192044525	CAVIN2-AS1
chr2	192749845	192750028	PCGEM1
chr2	192750781	192750880	PCGEM1
chr2	192775578	192776899	PCGEM1
chr2	201140278	201140445	CFLAR-AS1
chr2	201144136	201144302	CFLAR-AS1
chr2	201145574	201145690	CFLAR-AS1
chr2	201146295	201146742	CFLAR-AS1
chr2	201148267	201149443	CFLAR-AS1
chr2	201149466	201149760	CFLAR-AS1
chr2	201149856	201150489	CFLAR-AS1
chr2	201151098	201151259	CFLAR-AS1
chr2	201152822	201153673	CFLAR-AS1
chr2	201157740	201157839	CFLAR-AS1
chr2	203328421	203328520	ENSG00000256458
chr2	203328823	203329226	ENSG00000256458
chr2	205756469	205756838	NRP2-AS1
chr2	205759497	205759757	NRP2-AS1
chr2	205760798	205760911	NRP2-AS1
chr2	205761416	205761515	NRP2-AS1
chr2	205761924	205762509	NRP2-AS1
chr2	205763790	205764006	NRP2-AS1
chr2	207239864	207240338	MYOSLID
chr2	207239864	207240338	MYOSLID-AS1
chr2	207254171	207254270	MYOSLID-AS1
chr2	207254171	207254270	LINC01802
chr2	207327890	207328175	MYOSLID-AS1
chr2	207332619	207332718	MYOSLID-AS1
chr2	207332619	207332718	ENSG00000298903
chr2	207417601	207417744	MYOSLID-AS1
chr2	207417601	207417744	ENSG00000298881
chr2	207517610	207517709	MYOSLID-AS1
chr2	207528516	207528615	MYOSLID-AS1
chr2	207529704	207529803	MYOSLID-AS1
chr2	208255247	208255622	IDH1-AS1
chr2	208255903	208256181	IDH1-AS1
chr2	215436232	215436331	FN1-DT
chr2	215436906	215437005	FN1-DT
chr2	216694439	216695525	TESHL
chr2	216712375	216712474	TESHL
chr2	216764889	216765010	TESHL
chr2	216862200	216862312	TESHL
chr2	216993958	216994079	TESHL
chr2	227221052	227221484	MFF-DT
chr2	227222382	227222560	MFF-DT
chr2	227227770	227227892	MFF-DT
chr2	227228481	227228632	MFF-DT
chr2	227237777	227238174	MFF-DT
chr2	227245710	227246265	MFF-DT
chr2	227259178	227259283	MFF-DT
chr2	227264669	227265438	MFF-DT
chr2	227268349	227268448	MFF-DT
chr2	227268628	227268769	MFF-DT
chr2	227279481	227279580	MFF-DT
chr2	227281697	227281796	MFF-DT
chr2	227301793	227301974	MFF-DT
chr2	227305460	227305655	MFF-DT
chr2	227325092	227325234	MFF-DT
chr2	241724615	241725169	ENSG00000235351
chr2	241725630	241725729	ENSG00000235351
chr3	3039033	3040382	CNTN4-AS1
chr3	3041045	3041154	CNTN4-AS1
chr3	3042842	3043163	CNTN4-AS1
chr3	3059215	3059380	CNTN4-AS1
chr3	3061067	3061196	CNTN4-AS1
chr3	3069093	3069242	CNTN4-AS1
chr3	4749192	4750010	EGOT
chr3	4750946	4751590	EGOT
chr3	14144637	14145095	XPC-AS1
chr3	14145322	14145964	XPC-AS1
chr3	14147277	14147510	XPC-AS1
chr3	14147951	14148701	XPC-AS1
chr3	14149842	14149997	XPC-AS1
chr3	14151364	14151827	XPC-AS1
chr3	14152272	14152442	XPC-AS1
chr3	14152679	14153449	XPC-AS1
chr3	14159726	14159892	XPC-AS1
chr3	14165876	14165978	XPC-AS1
chr3	26619330	26619506	LRRC3B-AS1
chr3	26619702	26619848	LRRC3B-AS1
chr3	26620903	26621002	LRRC3B-AS1
chr3	26622596	26622695	LRRC3B-AS1
chr3	45679043	45680071	LIMD1-AS1
chr3	45688376	45688882	LIMD1-AS1
chr3	45689020	45689134	LIMD1-AS1
chr3	48440352	48440862	ENSG00000244380
chr3	48446259	48446656	ENSG00000244380
chr3	49899302	49899518	ENSG00000230698
chr3	49902380	49903873	ENSG00000230698
chr3	50116022	50118442	SEMA3F-AS1
chr3	50122507	50122606	SEMA3F-AS1
chr3	50136457	50136568	SEMA3F-AS1
chr3	50155734	50156085	SEMA3F-AS1
chr3	50266641	50266887	SEMA3B-AS1
chr3	50267277	50267376	SEMA3B-AS1
chr3	50341106	50341485	ZMYND10-AS1
chr3	50345488	50346852	ZMYND10-AS1
chr3	55487699	55487879	WNT5A-AS1
chr3	55487990	55488308	WNT5A-AS1
chr3	64684909	64685338	ADAMTS9-AS2
chr3	64743242	64743438	ADAMTS9-AS2
chr3	64799465	64802725	ADAMTS9-AS2
chr3	64809774	64809873	ADAMTS9-AS2
chr3	64867163	64867262	ADAMTS9-AS2
chr3	64973812	64975536	ADAMTS9-AS2
chr3	64973812	64975536	ENSG00000300285
chr3	65008916	65009015	ADAMTS9-AS2
chr3	65008916	65009015	ENSG00000300285
chr3	65010180	65011468	ADAMTS9-AS2
chr3	65010180	65011468	ENSG00000300285
chr3	116367939	116368038	LSAMP-AS1
chr3	116368143	116368271	LSAMP-AS1
chr3	116369831	116370090	LSAMP-AS1
chr3	116709235	116710421	TUSC7
chr3	116712355	116712857	TUSC7
chr3	116714039	116714150	TUSC7
chr3	116716188	116717321	TUSC7
chr3	116717761	116717918	TUSC7
chr3	116723352	116723581	TUSC7
chr3	120094895	120095042	GSK3B-DT
chr3	120095270	120095778	GSK3B-DT
chr3	120096066	120096183	GSK3B-DT
chr3	120098392	120099186	GSK3B-DT
chr3	120104761	120104860	GSK3B-DT
chr3	120136328	120136783	GSK3B-DT
chr3	123585542	123585801	MYLK-AS1
chr3	123629494	123629822	MYLK-AS1
chr3	123630496	123630821	MYLK-AS1
chr3	123644487	123644586	MYLK-AS1
chr3	123689631	123689730	MYLK-AS1
chr3	123691250	123691834	MYLK-AS1
chr3	123692239	123692407	MYLK-AS1
chr3	138935189	138938436	LINC01391
chr3	138935189	138938436	ENSG00000300820
chr3	138940428	138940715	LINC01391
chr3	138942321	138942618	LINC01391
chr3	138943944	138944043	LINC01391
chr3	139389815	139390429	COPB2-DT
chr3	139419557	139419680	COPB2-DT
chr3	139423016	139423393	COPB2-DT
chr3	139423016	139423393	ENSG00000295642
chr3	139444279	139444378	COPB2-DT
chr3	139450280	139450413	COPB2-DT
chr3	139452001	139452240	COPB2-DT
chr3	139539916	139540224	COPB2-DT
chr3	139577772	139577871	COPB2-DT
chr3	139583129	139583319	COPB2-DT
chr3	149086332	149086478	HLTF-AS1
chr3	149099467	149099566	HLTF-AS1
chr3	149102587	149102823	HLTF-AS1
chr3	153156511	153156703	ENSG00000288787
chr3	153161646	153161775	ENSG00000288787
chr3	153161646	153161775	ENSG00000289885
chr3	159913400	159914474	IL12A-AS1
chr3	159988750	159989293	IL12A-AS1
chr3	159994222	159994321	IL12A-AS1
chr3	159997844	159998105	IL12A-AS1
chr3	159998174	159998317	IL12A-AS1
chr3	160009112	160009257	IL12A-AS1
chr3	160011459	160011558	IL12A-AS1
chr3	160011665	160012110	IL12A-AS1
chr3	160015696	160015861	IL12A-AS1
chr3	160025453	160025552	IL12A-AS1
chr3	160025453	160025552	LINC01100
chr3	160187198	160187339	IL12A-AS1
chr3	160206509	160206685	IL12A-AS1
chr3	160206855	160207092	IL12A-AS1
chr3	160224166	160224265	IL12A-AS1
chr3	160225143	160225299	IL12A-AS1
chr3	160753428	160755142	PPM1L-DT
chr3	169447852	169447951	MECOM-AS1
chr3	169463944	169464122	MECOM-AS1
chr3	169467018	169467117	MECOM-AS1
chr3	169470122	169470221	MECOM-AS1
chr3	169476886	169477052	MECOM-AS1
chr3	180989762	180989861	SOX2-OT
chr3	181030570	181030689	SOX2-OT
chr3	181056680	181057244	SOX2-OT
chr3	181088848	181088947	SOX2-OT
chr3	181088848	181088947	ENSG00000296152
chr3	181174890	181175378	SOX2-OT
chr3	181175514	181175819	SOX2-OT
chr3	181359485	181359815	SOX2-OT
chr3	181359485	181359815	ENSG00000241231
chr3	181550741	181550840	SOX2-OT
chr3	181550741	181550840	ENSG00000239381
chr3	181563456	181563928	SOX2-OT
chr3	181563456	181563928	ENSG00000239381
chr3	181601158	181601389	SOX2-OT
chr3	181601158	181601389	ENSG00000239381
chr3	181610334	181610745	SOX2-OT
chr3	181610334	181610745	ENSG00000239381
chr3	181610844	181610943	SOX2-OT
chr3	181610844	181610943	ENSG00000239381
chr3	181630855	181631004	SOX2-OT
chr3	181630855	181631004	ENSG00000239381
chr3	181671507	181671741	SOX2-OT
chr3	181671507	181671741	ENSG00000239381
chr3	181690834	181691002	SOX2-OT
chr3	181690834	181691002	ENSG00000239381
chr3	181699493	181700100	SOX2-OT
chr3	181699493	181700100	ENSG00000239381
chr3	181701375	181701474	SOX2-OT
chr3	181702161	181702420	SOX2-OT
chr3	181707330	181707511	SOX2-OT
chr3	181707330	181707511	ENSG00000289435
chr3	181708914	181709602	SOX2-OT
chr3	181708914	181709602	ENSG00000289435
chr3	181709668	181710295	SOX2-OT
chr3	181709668	181710295	ENSG00000289435
chr3	181715185	181715292	SOX2-OT
chr3	181722201	181722300	SOX2-OT
chr3	181736375	181736542	SOX2-OT
chr3	181739569	181742473	SOX2-OT
chr3	181774248	181774415	SOX2-OT
chr3	181774248	181774415	ENSG00000294860
chr3	181778535	181779013	SOX2-OT
chr3	181778535	181779013	ENSG00000294860
chr3	181790673	181791063	SOX2-OT
chr3	181814213	181814516	SOX2-OT
chr3	181836457	181836880	SOX2-OT
chr3	186851886	186853272	ADIPOQ-AS1
chr3	186853776	186853875	ADIPOQ-AS1
chr3	186854133	186858463	ADIPOQ-AS1
chr3	193618609	193618937	OPA1-AS1
chr3	193619594	193619693	OPA1-AS1
chr3	193627229	193627337	OPA1-AS1
chr3	195836193	195836615	ENSG00000302530
chr3	195836193	195836615	LINC01983
chr3	195836754	195837045	LINC01983
chr3	195854131	195854230	LINC01983
chr3	195860273	195860404	LINC01983
chr4	1249300	1255910	CTBP1-DT
chr4	1249300	1255910	ENSG00000305225
chr4	1265340	1266163	CTBP1-DT
chr4	1288026	1288291	CTBP1-DT
chr4	1288026	1288291	ENSG00000305208
chr4	7754075	7754174	AFAP1-AS1
chr4	7772204	7778928	AFAP1-AS1
chr4	13546075	13547118	ENSG00000308493
chr4	13546075	13547118	LINC01096
chr4	13547582	13547801	LINC01096
chr4	21843341	21853188	KCNIP4-IT1
chr4	41220074	41220348	UCHL1-DT
chr4	41221337	41221484	UCHL1-DT
chr4	41253883	41254170	UCHL1-DT
chr4	41256559	41257020	UCHL1-DT
chr4	55072880	55073023	ENSG00000250646
chr4	55075168	55075267	ENSG00000250646
chr4	55092313	55092534	ENSG00000250646
chr4	57109762	57110385	IGFBP7-AS1
chr4	57179145	57179284	IGFBP7-AS1
chr4	57188170	57188319	IGFBP7-AS1
chr4	57201133	57201820	IGFBP7-AS1
chr4	57204478	57204593	IGFBP7-AS1
chr4	57205074	57205510	IGFBP7-AS1
chr4	75980790	75980965	SDAD1-AS1
chr4	75996106	75996744	SDAD1-AS1
chr4	76005073	76005942	SDAD1-AS1
chr4	86117888	86117987	MAPK10-AS1
chr4	86119714	86119883	MAPK10-AS1
chr4	86119984	86120601	MAPK10-AS1
chr4	86127592	86127700	MAPK10-AS1
chr4	86219775	86219926	MAPK10-AS1
chr4	89551356	89551570	ENSG00000251095
chr4	89587821	89587940	ENSG00000251095
chr4	89587821	89587940	ENSG00000288563
chr4	89627782	89627917	ENSG00000251095
chr4	89627782	89627917	ENSG00000288563
chr4	89642417	89642520	ENSG00000251095
chr4	89642417	89642520	ENSG00000288563
chr4	89651106	89651205	ENSG00000251095
chr4	89651106	89651205	ENSG00000288563
chr4	89653271	89653385	ENSG00000251095
chr4	89653271	89653385	ENSG00000288563
chr4	89654572	89654671	ENSG00000251095
chr4	89654572	89654671	ENSG00000288563
chr4	89660214	89660355	ENSG00000251095
chr4	89660214	89660355	ENSG00000288563
chr4	89681512	89681684	ENSG00000251095
chr4	89681512	89681684	ENSG00000288563
chr4	89684445	89686704	ENSG00000251095
chr4	89684445	89686704	ENSG00000288563
chr4	89691285	89691405	ENSG00000251095
chr4	89691285	89691405	ENSG00000288563
chr4	89692415	89694130	ENSG00000251095
chr4	89692415	89694130	ENSG00000288563
chr4	89719826	89720172	ENSG00000251095
chr4	89720338	89720437	ENSG00000251095
chr4	89726384	89726752	ENSG00000251095
chr4	89836408	89836734	SNCA-AS1
chr4	89838261	89840595	SNCA-AS1
chr4	89841321	89841420	SNCA-AS1
chr4	89841321	89841420	ENSG00000301182
chr4	89841711	89841978	SNCA-AS1
chr4	89841711	89841978	ENSG00000301182
chr4	94743800	94744094	BMPR1B-DT
chr4	94754818	94754917	BMPR1B-DT
chr4	94757394	94757533	BMPR1B-DT
chr4	102500841	102501319	ENSG00000248161
chr4	102500841	102501319	ENSG00000260651
chr4	105171328	105171427	TET2-AS1
chr4	105171587	105171731	TET2-AS1
chr4	105172416	105172578	TET2-AS1
chr4	105177583	105177682	TET2-AS1
chr4	120066662	120067074	MAD2L1-DT
chr4	120067507	120067606	MAD2L1-DT
chr4	120083285	120085579	MAD2L1-DT
chr4	120150533	120150632	MAD2L1-DT
chr4	120165490	120165892	MAD2L1-DT
chr4	120328510	120328609	MAD2L1-DT
chr4	120335635	120335734	MAD2L1-DT
chr4	120393500	120393722	MAD2L1-DT
chr4	120416550	120416766	MAD2L1-DT
chr4	133078338	133078462	PCDH10-DT
chr4	133093860	133095950	PCDH10-DT
chr4	133096736	133096883	PCDH10-DT
chr4	133138947	133139046	PCDH10-DT
chr4	133139804	133139903	PCDH10-DT
chr4	133140571	133140670	PCDH10-DT
chr4	133142606	133142782	PCDH10-DT
chr4	133145604	133145745	PCDH10-DT
chr4	133147188	133147287	PCDH10-DT
chr4	133149023	133149122	PCDH10-DT
chr4	142514446	142514604	ENSG00000251248
chr4	142518703	142518983	ENSG00000251248
chr4	142566019	142566190	ENSG00000249806
chr4	142583452	142583623	ENSG00000249806
chr4	142660783	142660950	ENSG00000249806
chr4	143513463	143514225	SMARCA5-AS1
chr4	143514445	143514635	SMARCA5-AS1
chr4	152536264	152539263	MIR4453HG
chr4	174523701	174524622	ENSG00000251584
chr4	174523701	174524622	ENSG00000293043
chr4	174536455	174536590	ENSG00000251584
chr4	174536455	174536590	ENSG00000293043
chr4	174539201	174540344	ENSG00000251584
chr4	174539201	174540344	ENSG00000293043
chr4	176669616	176669715	HAFML
chr4	176669616	176669715	ENSG00000309713
chr4	176679676	176679775	HAFML
chr4	176705903	176706145	HAFML
chr4	177343004	177343718	ENSG00000249084
chr4	177356964	177357063	ENSG00000249084
chr4	184584093	184584602	LINC02365
chr4	184618889	184619317	LINC02365
chr4	184623391	184623490	LINC02365
chr4	184624739	184625030	LINC02365
chr5	269858	270207	PDCD6-DT
chr5	271345	271516	PDCD6-DT
chr5	31093969	31094068	ENSG00000289601
chr5	31095577	31095676	ENSG00000289601
chr5	31112407	31112513	ENSG00000289601
chr5	31267486	31267610	ENSG00000289601
chr5	32103445	32103952	ENSG00000250764
chr5	32106401	32106502	ENSG00000250764
chr5	32121488	32121587	ENSG00000250764
chr5	32121851	32121950	ENSG00000250764
chr5	37840438	37840573	GDNF-AS1
chr5	37869907	37872465	GDNF-AS1
chr5	37873425	37874266	GDNF-AS1
chr5	37874701	37875799	GDNF-AS1
chr5	55233934	55234040	CCNO-DT
chr5	55279533	55279649	CCNO-DT
chr5	55283028	55283152	CCNO-DT
chr5	55283750	55283849	CCNO-DT
chr5	55294840	55295201	CCNO-DT
chr5	58741581	58742000	ENSG00000248475
chr5	58784702	58784801	ENSG00000248475
chr5	58814653	58814752	ENSG00000248475
chr5	58815724	58815823	ENSG00000248475
chr5	58817022	58817121	ENSG00000248475
chr5	58846885	58847075	ENSG00000248733
chr5	58848418	58848574	ENSG00000248733
chr5	58863312	58863414	ENSG00000248733
chr5	60917479	60917578	ERCC8-AS1
chr5	60917963	60918427	ERCC8-AS1
chr5	60919377	60919573	ERCC8-AS1
chr5	69477472	69477675	ENSG00000249295
chr5	69485483	69485612	ENSG00000249295
chr5	69502371	69502470	ENSG00000249295
chr5	76691439	76691713	ENSG00000225407
chr5	76693830	76693974	ENSG00000225407
chr5	76699356	76699496	ENSG00000225407
chr5	76716147	76716246	ENSG00000225407
chr5	83531335	83531434	VCAN-AS1
chr5	83534087	83534186	VCAN-AS1
chr5	83541477	83541701	VCAN-AS1
chr5	83562031	83562314	VCAN-AS1
chr5	83581093	83581320	VCAN-AS1
chr5	84384427	84384599	EDIL3-DT
chr5	84384813	84384912	EDIL3-DT
chr5	84385479	84385794	EDIL3-DT
chr5	84385888	84386055	EDIL3-DT
chr5	84387822	84388163	EDIL3-DT
chr5	84399569	84399668	EDIL3-DT
chr5	84400658	84400782	EDIL3-DT
chr5	84490658	84490765	EDIL3-DT
chr5	88268895	88269119	TMEM161B-DT
chr5	88269468	88270430	TMEM161B-DT
chr5	88270506	88271225	TMEM161B-DT
chr5	88275911	88276222	TMEM161B-DT
chr5	88282715	88282866	TMEM161B-DT
chr5	88282999	88283098	TMEM161B-DT
chr5	88285741	88286067	TMEM161B-DT
chr5	88287436	88287657	TMEM161B-DT
chr5	88291381	88291480	TMEM161B-DT
chr5	88292568	88292755	TMEM161B-DT
chr5	88392195	88392342	TMEM161B-DT
chr5	88410073	88410194	TMEM161B-DT
chr5	88410073	88410194	MIR9-2HG
chr5	88417187	88417491	TMEM161B-DT
chr5	88417187	88417491	MIR9-2HG
chr5	88426695	88426801	TMEM161B-DT
chr5	88426695	88426801	MIR9-2HG
chr5	88436273	88436685	TMEM161B-DT
chr5	88436273	88436685	MIR9-2HG
chr5	88676191	88676290	MIR9-2HG
chr5	88676191	88676290	MEF2C-AS2
chr5	88712779	88712878	MEF2C-AS2
chr5	88722624	88722831	MEF2C-AS2
chr5	88883328	88883485	MEF2C-AS1
chr5	88889308	88889480	MEF2C-AS1
chr5	88892167	88892277	MEF2C-AS1
chr5	88903938	88904203	MEF2C-AS1
chr5	88905190	88905289	MEF2C-AS1
chr5	88905688	88905787	MEF2C-AS1
chr5	88940813	88941370	MEF2C-AS1
chr5	88943016	88943343	MEF2C-AS1
chr5	88948126	88948225	MEF2C-AS1
chr5	88965841	88967279	MEF2C-AS1
chr5	89031758	89032293	MEF2C-AS1
chr5	89075096	89075331	MEF2C-AS1
chr5	89094945	89095044	MEF2C-AS1
chr5	89150515	89150614	MEF2C-AS1
chr5	89150701	89150800	MEF2C-AS1
chr5	89168250	89168668	MEF2C-AS1
chr5	89304750	89305171	MEF2C-AS1
chr5	89377273	89377372	MEF2C-AS1
chr5	89465666	89465775	MEF2C-AS1
chr5	89465666	89465775	ENSG00000250831
chr5	89465916	89466398	MEF2C-AS1
chr5	89465916	89466398	ENSG00000250831
chr5	91303029	91303161	LUCAT1
chr5	91303873	91303972	LUCAT1
chr5	91311021	91313229	LUCAT1
chr5	91314080	91314402	LUCAT1
chr5	96784777	96785497	ENSG00000248734
chr5	96785720	96785999	ENSG00000248734
chr5	108818041	108818260	ENSG00000250383
chr5	108830613	108830790	ENSG00000250383
chr5	132630589	132630891	TH2LCRR
chr5	132638048	132638265	TH2LCRR
chr5	132641740	132641839	TH2LCRR
chr5	132642178	132646344	TH2LCRR
chr5	132655719	132655892	TH2LCRR
chr5	132656051	132656154	TH2LCRR
chr5	132664176	132664275	TH2LCRR
chr5	135033280	135033540	PITX1-AS1
chr5	135052439	135052538	PITX1-AS1
chr5	135074417	135074528	PITX1-AS1
chr5	135075295	135075394	PITX1-AS1
chr5	135128155	135128363	PITX1-AS1
chr5	135128155	135128363	ENSG00000248482
chr5	135147083	135147200	PITX1-AS1
chr5	135174042	135174172	PITX1-AS1
chr5	135215416	135215565	PITX1-AS1
chr5	135296493	135296592	PITX1-AS1
chr5	135333758	135334161	PITX1-AS1
chr5	135337923	135338022	PITX1-AS1
chr5	135343155	135344685	PITX1-AS1
chr5	135350696	135350922	PITX1-AS1
chr5	135355049	135358219	PITX1-AS1
chr5	135559564	135559663	ENSG00000250167
chr5	135579185	135579597	ENSG00000250167
chr5	135601050	135601203	ENSG00000250167
chr5	135629237	135629376	ENSG00000250167
chr5	135634769	135634874	ENSG00000250167
chr5	136129507	136129781	SMAD5-AS1
chr5	136133224	136134890	SMAD5-AS1
chr5	138744434	138744762	CTNNA1-AS1
chr5	138753052	138753309	CTNNA1-AS1
chr5	139846779	139848697	ENSG00000250692
chr5	139855676	139855786	ENSG00000250692
chr5	139856163	139856389	ENSG00000250692
chr5	141558311	141558487	DIAPH1-AS1
chr5	141561802	141561905	DIAPH1-AS1
chr5	141563065	141565263	DIAPH1-AS1
chr5	141618402	141618501	ENSG00000228737
chr5	141625847	141625965	ENSG00000228737
chr5	141626056	141626481	ENSG00000228737
chr5	142325282	142325381	SPRY4-AS1
chr5	142345401	142345500	SPRY4-AS1
chr5	142353226	142353621	SPRY4-AS1
chr5	142367808	142367907	SPRY4-AS1
chr5	142375579	142375678	SPRY4-AS1
chr5	142404201	142404353	SPRY4-AS1
chr5	142463965	142464064	SPRY4-AS1
chr5	142529995	142530130	SPRY4-AS1
chr5	142581802	142581914	SPRY4-AS1
chr5	142626737	142627190	SPRY4-AS1
chr5	142671792	142672001	SPRY4-AS1
chr5	146563226	146563471	ENSG00000304935
chr5	146563226	146563471	ENSG00000250407
chr5	146606969	146607220	ENSG00000250407
chr5	146607694	146607817	ENSG00000250407
chr5	151676945	151677047	CLMAT3
chr5	151679074	151679336	CLMAT3
chr5	151679656	151679756	CLMAT3
chr5	151685829	151685951	CLMAT3
chr5	151686382	151687910	CLMAT3
chr5	151724565	151724782	CLMAT3
chr5	159310924	159311023	ENSG00000249738
chr5	159311208	159311414	ENSG00000249738
chr5	159325534	159325654	ENSG00000249738
chr5	159331518	159332040	ENSG00000249738
chr5	159332782	159333003	ENSG00000249738
chr5	159347511	159347610	ENSG00000249738
chr5	159362208	159362834	ENSG00000249738
chr5	163038063	163038473	ENSG00000254186
chr5	163089245	163089346	ENSG00000254186
chr5	163256071	163256270	ENSG00000254186
chr5	163256851	163256987	ENSG00000254186
chr5	163437183	163437326	ENSG00000254186
chr5	163483065	163483272	HMMR-AS1
chr5	163489251	163489383	HMMR-AS1
chr5	163493443	163494058	HMMR-AS1
chr5	173144162	173144629	ENSG00000253172
chr5	173144950	173145049	ENSG00000253172
chr5	180293245	180293418	ENSG00000248367
chr5	180295035	180295253	ENSG00000248367
chr6	1605531	1605799	FOXCUT
chr6	1605998	1606097	FOXCUT
chr6	7540451	7541338	DSP-AS1
chr6	8652137	8652390	ENSG00000285216
chr6	8652137	8652390	HULC
chr6	8653545	8653846	ENSG00000285216
chr6	8653545	8653846	HULC
chr6	10409086	10410335	TFAP2A-AS1
chr6	10414578	10415248	TFAP2A-AS1
chr6	10415287	10416446	TFAP2A-AS1
chr6	22260412	22260511	CASC15
chr6	22290859	22290988	CASC15
chr6	22316804	22316903	CASC15
chr6	30703067	30703286	MDC1-AS1
chr6	30711874	30713354	MDC1-AS1
chr6	31764310	31764720	SAPCD1-AS1
chr6	31765514	31765613	SAPCD1-AS1
chr6	36386831	36386930	ETV7-AS1
chr6	36391776	36391994	ETV7-AS1
chr6	40344344	40344756	TDRG1
chr6	40344344	40344756	LINC00951
chr6	40346011	40346151	TDRG1
chr6	40346011	40346151	LINC00951
chr6	52146814	52146937	ENSG00000302165
chr6	52146814	52146937	LINCMD1
chr6	52147368	52147467	ENSG00000302165
chr6	52147368	52147467	LINCMD1
chr6	52150882	52151119	LINCMD1
chr6	63571005	63572719	ENSG00000266680
chr6	73523447	73523924	EEF1A1-AS1
chr6	73524452	73524551	EEF1A1-AS1
chr6	73525886	73526002	EEF1A1-AS1
chr6	73570287	73570596	EEF1A1-AS1
chr6	73570287	73570596	ENSG00000289286
chr6	89950096	89950195	ENSG00000226455
chr6	89950411	89950574	ENSG00000226455
chr6	89951631	89952106	ENSG00000226455
chr6	89952951	89953186	ENSG00000226455
chr6	104831129	104831324	ENSG00000227535
chr6	104845746	104845845	ENSG00000227535
chr6	113969701	113970729	HDAC2-AS2
chr6	113971495	113971775	HDAC2-AS2
chr6	113991893	113992187	HDAC2-AS2
chr6	113993343	113993487	HDAC2-AS2
chr6	113995144	113995495	HDAC2-AS2
chr6	113995600	113996060	HDAC2-AS2
chr6	113999537	113999798	HDAC2-AS2
chr6	114058631	114059788	HDAC2-AS2
chr6	114084547	114084646	HDAC2-AS2
chr6	114088929	114089028	HDAC2-AS2
chr6	114112386	114112490	HDAC2-AS2
chr6	114116100	114116199	HDAC2-AS2
chr6	114131190	114131289	HDAC2-AS2
chr6	114132080	114132303	HDAC2-AS2
chr6	114142787	114143021	HDAC2-AS2
chr6	114143619	114143918	HDAC2-AS2
chr6	114178637	114178736	HDAC2-AS2
chr6	114179025	114179157	HDAC2-AS2
chr6	114230141	114230346	HDAC2-AS2
chr6	114235630	114235771	HDAC2-AS2
chr6	114238989	114239199	HDAC2-AS2
chr6	114251519	114251919	HDAC2-AS2
chr6	114281812	114282008	HDAC2-AS2
chr6	114340522	114340738	HDAC2-AS2
chr6	114371592	114371692	HDAC2-AS2
chr6	114437968	114438067	HDAC2-AS2
chr6	114448946	114449045	HDAC2-AS2
chr6	114448946	114449045	LNCPOIR
chr6	114455857	114456634	HDAC2-AS2
chr6	114455857	114456634	LNCPOIR
chr6	114468495	114468611	HDAC2-AS2
chr6	114468495	114468611	LNCPOIR
chr6	114469146	114469299	HDAC2-AS2
chr6	114469146	114469299	LNCPOIR
chr6	114471415	114471705	HDAC2-AS2
chr6	114471415	114471705	LNCPOIR
chr6	131950770	131951373	LINC01013
chr6	132077208	132077393	LINC01013
chr6	135195083	135195428	MYB-AS1
chr6	135195893	135195995	MYB-AS1
chr6	136629172	136629276	MAP3K5-AS1
chr6	136636931	136637102	MAP3K5-AS1
chr6	136647772	136647999	MAP3K5-AS1
chr6	137823673	137824577	ENSG00000299400
chr6	137823673	137824577	WAKMAR2
chr6	137825775	137825894	ENSG00000299400
chr6	137825775	137825894	WAKMAR2
chr6	137854862	137855485	ENSG00000299400
chr6	137854862	137855485	WAKMAR2
chr6	137857286	137858048	ENSG00000299400
chr6	137857286	137858048	WAKMAR2
chr6	137860982	137861491	ENSG00000299400
chr6	137860982	137861491	WAKMAR2
chr6	137862816	137862925	WAKMAR2
chr6	137865159	137865320	WAKMAR2
chr6	137866583	137866884	WAKMAR2
chr6	137867582	137868233	WAKMAR2
chr6	139144204	139144614	ENSG00000231329
chr6	139151081	139151275	ENSG00000231329
chr6	139153010	139153235	ENSG00000231329
chr6	139155600	139155752	ENSG00000231329
chr6	139159156	139159255	ENSG00000231329
chr6	139159156	139159255	ENSG00000293614
chr6	139166027	139166470	ENSG00000231329
chr6	139166027	139166470	ENSG00000293614
chr6	139169580	139169902	ENSG00000231329
chr6	139169580	139169902	ENSG00000293614
chr6	139170057	139170564	ENSG00000231329
chr6	139170057	139170564	ENSG00000293614
chr6	139174469	139174615	ENSG00000231329
chr6	139174469	139174615	ENSG00000293614
chr6	139182989	139183573	ENSG00000231329
chr6	139182989	139183573	ENSG00000293614
chr6	139197712	139197869	ENSG00000231329
chr6	139197712	139197869	ENSG00000293614
chr6	139199882	139200076	ENSG00000231329
chr6	139199882	139200076	ENSG00000293614
chr6	139201675	139201783	ENSG00000231329
chr6	139201675	139201783	ENSG00000293614
chr6	139203556	139203655	ENSG00000231329
chr6	139203556	139203655	ENSG00000293614
chr6	139234196	139234571	ENSG00000231329
chr6	139234196	139234571	ENSG00000293614
chr6	139239086	139239653	ENSG00000231329
chr6	139239086	139239653	ENSG00000293614
chr6	139239086	139239653	ENSG00000226571
chr6	145799404	145799503	EPM2A-DT
chr6	145809778	145809894	EPM2A-DT
chr6	145811893	145811992	EPM2A-DT
chr6	145814873	145815431	EPM2A-DT
chr6	145862629	145862728	EPM2A-DT
chr6	145870930	145871493	EPM2A-DT
chr6	145876690	145876971	EPM2A-DT
chr6	145877641	145878017	EPM2A-DT
chr6	145881564	145881663	EPM2A-DT
chr6	145883205	145886585	EPM2A-DT
chr6	151813276	151813479	ENSG00000233823
chr6	151814103	151814202	ENSG00000233823
chr6	158818011	158818227	EZR-AS1
chr6	158820472	158820593	EZR-AS1
chr6	160003291	160007664	AIRN
chr6	160698288	160698535	ENSG00000224477
chr6	160700544	160700643	ENSG00000224477
chr6	163042557	163042697	PACRG-AS2
chr6	163042979	163043169	PACRG-AS2
chr6	163044648	163044747	PACRG-AS2
chr6	163046584	163046685	PACRG-AS2
chr6	163051260	163052032	PACRG-AS2
chr6	163053925	163054161	PACRG-AS2
chr6	166903694	166903793	ENSG00000308175
chr6	166903694	166903793	RPS6KA2-AS1
chr6	166904300	166904835	ENSG00000308175
chr6	166904300	166904835	RPS6KA2-AS1
chr6	166969626	166969812	ENSG00000227598
chr6	166972714	166972813	ENSG00000227598
chr6	166998918	166999065	ENSG00000227598
chr6	166998918	166999065	ENSG00000285730
chr6	169213254	169213578	THBS2-AS1
chr6	169214174	169214487	THBS2-AS1
chr6	169239225	169239565	THBS2-AS1
chr7	484104	484203	ENSG00000234471
chr7	494844	494956	ENSG00000234471
chr7	495905	496118	ENSG00000234471
chr7	520391	523316	PDGFA-DT
chr7	520391	523316	ENSG00000303896
chr7	524080	524280	PDGFA-DT
chr7	524854	525232	PDGFA-DT
chr7	2944035	2944537	CARD11-AS1
chr7	2946597	2947091	CARD11-AS1
chr7	19112474	19112667	ENSG00000232821
chr7	19112755	19114271	ENSG00000232821
chr7	19119933	19120488	ENSG00000236536
chr7	19121781	19121916	ENSG00000236536
chr7	27095610	27095709	HOTAIRM1
chr7	27096094	27096388	HOTAIRM1
chr7	27096094	27096388	ENSG00000293629
chr7	27098839	27099366	HOTAIRM1
chr7	27098839	27099366	ENSG00000293629
chr7	27098839	27099366	ENSG00000302880
chr7	27099619	27100265	HOTAIRM1
chr7	27099619	27100265	ENSG00000293629
chr7	27099619	27100265	ENSG00000302880
chr7	27107774	27107873	ENSG00000293629
chr7	27107774	27107873	ENSG00000302880
chr7	27107774	27107873	HOXA-AS2
chr7	27110035	27110195	ENSG00000293629
chr7	27110035	27110195	ENSG00000302880
chr7	27110035	27110195	HOXA-AS2
chr7	27113915	27114014	ENSG00000293629
chr7	27113915	27114014	ENSG00000302880
chr7	27113915	27114014	HOXA-AS2
chr7	27115348	27116664	ENSG00000293629
chr7	27115348	27116664	ENSG00000302880
chr7	27115348	27116664	HOXA-AS2
chr7	27120937	27121193	ENSG00000293629
chr7	27120937	27121193	HOXA-AS2
chr7	27121917	27123377	ENSG00000293629
chr7	27121917	27123377	HOXA-AS2
chr7	27123460	27124610	HOXA-AS2
chr7	27128200	27128760	HOXA-AS2
chr7	27129977	27130148	HOXA-AS2
chr7	27129977	27130148	ENSG00000273433
chr7	27129977	27130148	HOXA-AS3
chr7	27134081	27134302	HOXA-AS2
chr7	27134081	27134302	ENSG00000273433
chr7	27134081	27134302	HOXA-AS3
chr7	27140364	27140539	ENSG00000273433
chr7	27140364	27140539	HOXA-AS3
chr7	27147163	27147412	ENSG00000273433
chr7	27147163	27147412	HOXA-AS3
chr7	27147163	27147412	ENSG00000272801
chr7	27147483	27147586	ENSG00000273433
chr7	27147483	27147586	HOXA-AS3
chr7	27147483	27147586	ENSG00000272801
chr7	27150052	27151681	ENSG00000273433
chr7	27150052	27151681	HOXA-AS3
chr7	27150052	27151681	ENSG00000272801
chr7	27152294	27155928	ENSG00000273433
chr7	27152294	27155928	HOXA-AS3
chr7	27152294	27155928	ENSG00000272801
chr7	27184518	27185244	ENSG00000293630
chr7	27184518	27185244	HOXA11-AS
chr7	27185408	27186263	ENSG00000293630
chr7	27185408	27186263	HOXA11-AS
chr7	27186683	27187121	ENSG00000293630
chr7	27186683	27187121	HOXA11-AS
chr7	27186683	27187121	ENSG00000253508
chr7	27187819	27188020	ENSG00000293630
chr7	27187819	27188020	HOXA11-AS
chr7	27187819	27188020	ENSG00000253508
chr7	27187819	27188020	ENSG00000299510
chr7	27188601	27189293	ENSG00000293630
chr7	27188601	27189293	HOXA11-AS
chr7	27188601	27189293	ENSG00000253508
chr7	27198575	27198741	HOTTIP
chr7	27200421	27200521	HOTTIP
chr7	27200623	27202822	HOTTIP
chr7	27204712	27207259	HOTTIP
chr7	27204712	27207259	ENSG00000306079
chr7	27733064	27733873	TAX1BP1-AS1
chr7	27740016	27740395	TAX1BP1-AS1
chr7	38984243	38984405	POU6F2-AS2
chr7	38984850	38984949	POU6F2-AS2
chr7	39001993	39002092	POU6F2-AS2
chr7	39005063	39005212	POU6F2-AS2
chr7	39404598	39404783	POU6F2-AS1
chr7	39404917	39405016	POU6F2-AS1
chr7	39406017	39406119	POU6F2-AS1
chr7	39406291	39406390	POU6F2-AS1
chr7	39700341	39700754	ENSG00000228554
chr7	39702980	39703296	ENSG00000228554
chr7	41693916	41694088	INHBA-AS1
chr7	41710598	41713194	INHBA-AS1
chr7	41772896	41772995	INHBA-AS1
chr7	41772896	41772995	ENSG00000309263
chr7	41776841	41779388	INHBA-AS1
chr7	41776841	41779388	ENSG00000309263
chr7	55179750	55182477	EGFR-AS1
chr7	55188846	55188945	EGFR-AS1
chr7	87151423	87151658	DMTF1-AS1
chr7	87151750	87152282	DMTF1-AS1
chr7	87152302	87152944	DMTF1-AS1
chr7	92836474	92836573	CDK6-AS1
chr7	92854905	92855004	CDK6-AS1
chr7	92855684	92855827	CDK6-AS1
chr7	92916837	92917187	CDK6-AS1
chr7	93890591	93891079	TFPI2-DT
chr7	93893242	93893601	TFPI2-DT
chr7	101822247	101822521	ENSG00000259294
chr7	101824383	101824729	ENSG00000259294
chr7	116237929	116238332	ENSG00000243243
chr7	116237929	116238332	ENSG00000237813
chr7	116239015	116239249	ENSG00000243243
chr7	116239015	116239249	ENSG00000237813
chr7	116255118	116255235	ENSG00000243243
chr7	116255118	116255235	ENSG00000237813
chr7	116327815	116327914	ENSG00000243243
chr7	116327815	116327914	ENSG00000237813
chr7	116416117	116416541	ENSG00000237813
chr7	116417124	116417309	ENSG00000237813
chr7	116465183	116465282	ENSG00000237813
chr7	116482809	116482908	ENSG00000237813
chr7	116499354	116499931	ENSG00000237813
chr7	116542718	116542969	ENSG00000235427
chr7	116551836	116551969	ENSG00000235427
chr7	116563594	116564168	COMETT
chr7	116571118	116571234	COMETT
chr7	116952446	116954679	ST7-AS1
chr7	116952446	116954679	ST7-OT4
chr7	116954974	116955153	ST7-OT4
chr7	116956423	116957122	ST7-OT4
chr7	116958588	116958687	ST7-OT4
chr7	116959153	116959817	ST7-OT4
chr7	116968399	116968574	ST7-OT4
chr7	117072072	117072361	ST7-OT4
chr7	117072072	117072361	ST7-AS2
chr7	117072427	117073140	ST7-OT4
chr7	117072427	117073140	ST7-AS2
chr7	117073820	117073926	ST7-OT4
chr7	117073820	117073926	ST7-AS2
chr7	117074655	117074754	ST7-OT4
chr7	117074655	117074754	ST7-AS2
chr7	117080865	117081072	ST7-OT4
chr7	117080865	117081072	ST7-AS2
chr7	117090722	117090837	ST7-OT4
chr7	117090722	117090837	ST7-AS2
chr7	117098613	117098815	ST7-OT4
chr7	117098613	117098815	ST7-AS2
chr7	117112292	117112667	ST7-AS2
chr7	117117893	117117992	ST7-AS2
chr7	117118351	117118453	ST7-AS2
chr7	117128271	117128370	ST7-AS2
chr7	117130491	117130687	ST7-AS2
chr7	117144161	117144260	ST7-AS2
chr7	117145365	117145607	ST7-AS2
chr7	117146132	117146480	ST7-AS2
chr7	129209775	129210180	ENSG00000243230
chr7	129212024	129213545	ENSG00000243230
chr7	129953234	129953480	UBE2H-DT
chr7	129982352	129982590	UBE2H-DT
chr7	130008854	130009101	UBE2H-DT
chr7	130026158	130026989	UBE2H-DT
chr7	137318592	137318857	ENSG00000231114
chr7	137324721	137324820	ENSG00000231114
chr7	137325385	137326953	ENSG00000231114
chr7	137344930	137345130	ENSG00000228031
chr7	137350368	137350467	ENSG00000228031
chr7	137352477	137352608	ENSG00000228031
chr7	137354362	137354483	ENSG00000228031
chr7	143255264	143255421	TMEM139-AS1
chr7	143285718	143285838	TMEM139-AS1
chr7	143285977	143286171	TMEM139-AS1
chr7	143286546	143286663	TMEM139-AS1
chr7	143287043	143287380	TMEM139-AS1
chr7	143379692	143380109	FAM131B-AS2
chr7	143380266	143380495	FAM131B-AS2
chr7	143380266	143380495	ENSG00000309527
chr7	143407802	143407901	EPHA1-AS1
chr7	143415068	143415199	EPHA1-AS1
chr7	143415537	143415830	EPHA1-AS1
chr7	143504753	143504852	EPHA1-AS1
chr7	143518282	143518517	EPHA1-AS1
chr7	143518931	143523449	EPHA1-AS1
chr7	144251264	144251610	ARHGEF35-AS1
chr7	144251264	144251610	OR2A1-AS1
chr7	144251662	144252492	ARHGEF35-AS1
chr7	144251662	144252492	OR2A1-AS1
chr7	144253511	144253610	ARHGEF35-AS1
chr7	144253511	144253610	OR2A1-AS1
chr7	144254096	144254696	ARHGEF35-AS1
chr7	144254096	144254696	OR2A1-AS1
chr7	144255509	144255732	ARHGEF35-AS1
chr7	144255509	144255732	OR2A1-AS1
chr7	144256163	144256262	ARHGEF35-AS1
chr7	144256163	144256262	OR2A1-AS1
chr7	144300395	144300536	ARHGEF35-AS1
chr7	144300395	144300536	OR2A1-AS1
chr7	144307139	144307238	OR2A1-AS1
chr7	144311591	144311704	OR2A1-AS1
chr7	144311862	144311961	OR2A1-AS1
chr7	144318673	144318946	OR2A1-AS1
chr7	144335056	144335155	OR2A1-AS1
chr7	144343171	144343301	OR2A1-AS1
chr7	144349104	144349443	OR2A1-AS1
chr7	144350718	144350824	OR2A1-AS1
chr7	144354032	144354160	OR2A1-AS1
chr7	144354982	144355219	OR2A1-AS1
chr7	144355288	144355707	OR2A1-AS1
chr7	144355900	144356181	OR2A1-AS1
chr7	148987527	148989432	GHET1
chr8	6403551	6405120	MCPH1-DT
chr8	6405406	6406708	MCPH1-DT
chr8	6407063	6407162	MCPH1-DT
chr8	6835536	6835635	GS1-24F4.2
chr8	6835966	6836221	GS1-24F4.2
chr8	6841668	6842457	GS1-24F4.2
chr8	6844762	6844929	GS1-24F4.2
chr8	6844762	6844929	ENSG00000300638
chr8	6885122	6885276	GS1-24F4.2
chr8	8723664	8723763	ENSG00000254367
chr8	8751374	8751498	ENSG00000254367
chr8	8757176	8757316	ENSG00000254367
chr8	8782106	8782479	ENSG00000254367
chr8	9900064	9903753	MIR124-1HG
chr8	9904070	9904210	MIR124-1HG
chr8	9904531	9904630	MIR124-1HG
chr8	9904531	9904630	ENSG00000309875
chr8	9905159	9905366	MIR124-1HG
chr8	10729314	10729630	ENSG00000248896
chr8	10754202	10754318	ENSG00000248896
chr8	10764337	10764723	ENSG00000248896
chr8	10771195	10771392	ENSG00000248896
chr8	10840553	10840652	PINX1-DT
chr8	10841633	10841734	PINX1-DT
chr8	10846218	10846501	PINX1-DT
chr8	17703988	17704182	ENSG00000301996
chr8	17703988	17704182	ENSG00000253168
chr8	17705648	17706187	ENSG00000301996
chr8	17705648	17706187	ENSG00000253168
chr8	17801345	17801742	MTUS1-DT
chr8	17860958	17861069	MTUS1-DT
chr8	23068229	23068420	TNFRSF10B-AS1
chr8	23071377	23071807	TNFRSF10B-AS1
chr8	23071377	23071807	CHILL1
chr8	23072029	23072425	TNFRSF10B-AS1
chr8	23072029	23072425	CHILL1
chr8	23074413	23074512	TNFRSF10B-AS1
chr8	23074413	23074512	CHILL1
chr8	23080971	23081070	TNFRSF10B-AS1
chr8	23081248	23083619	TNFRSF10B-AS1
chr8	23189279	23189451	TNFRSF10A-AS1
chr8	23190212	23190675	TNFRSF10A-AS1
chr8	25425521	25425760	ENSG00000253476
chr8	28696198	28698474	EXTL3-AS1
chr8	28699441	28701319	EXTL3-AS1
chr8	28701360	28701464	EXTL3-AS1
chr8	31167022	31167230	ENSG00000253961
chr8	31171123	31171318	ENSG00000253961
chr8	31171506	31171605	ENSG00000253961
chr8	31176692	31177006	ENSG00000253961
chr8	31177082	31177181	ENSG00000253961
chr8	38148741	38148840	ENSG00000253356
chr8	38163310	38163772	ENSG00000253356
chr8	38421708	38422275	ENSG00000255201
chr8	38425950	38426096	ENSG00000255201
chr8	60384577	60384676	LINC01301
chr8	60385207	60385406	LINC01301
chr8	60403212	60405249	LINC01301
chr8	60408355	60408497	LINC01301
chr8	60412340	60412783	LINC01301
chr8	60413010	60413470	LINC01301
chr8	60413556	60413930	LINC01301
chr8	60468863	60469116	LINC01301
chr8	60508647	60508762	LINC01301
chr8	60516598	60516795	LINC01301
chr8	60552369	60553036	ENSG00000255321
chr8	85172077	85172317	E2F5-DT
chr8	85172406	85172505	E2F5-DT
chr8	85175799	85177062	E2F5-DT
chr8	85177522	85177798	E2F5-DT
chr8	85177522	85177798	ENSG00000254208
chr8	85177960	85178150	E2F5-DT
chr8	85177960	85178150	ENSG00000254208
chr8	89609402	89609501	PARAIL
chr8	89611356	89611989	PARAIL
chr8	89615183	89615305	PARAIL
chr8	89616929	89617157	PARAIL
chr8	89620683	89620875	PARAIL
chr8	89623085	89623204	PARAIL
chr8	89628155	89628299	PARAIL
chr8	89717399	89721374	PARAIL
chr8	89722015	89722350	PARAIL
chr8	89724629	89724966	PARAIL
chr8	89725518	89725641	PARAIL
chr8	89756235	89756610	PARAIL
chr8	89757045	89757727	PARAIL
chr8	94637285	94639467	LINC02894
chr8	98606154	98606340	ENSG00000253911
chr8	108227222	108227544	ENSG00000253754
chr8	116874119	116874985	RAD21-AS1
chr8	116875421	116876868	RAD21-AS1
chr8	124462485	124467658	RNF139-DT
chr8	124472808	124474576	RNF139-DT
chr8	126847022	126847121	PCAT1
chr8	126877672	126877790	PCAT1
chr8	126878375	126878480	PCAT1
chr8	127006537	127006636	PCAT1
chr8	127013154	127013774	PCAT1
chr8	127019644	127021014	PCAT1
chr8	127207866	127209717	PCAT1
chr8	127207866	127209717	CASC19
chr8	127218810	127219088	PCAT1
chr8	127218810	127219088	CASC19
chr8	127400399	127402150	PCAT1
chr8	127400399	127402150	CASC8
chr8	127400399	127402150	CCAT2
chr8	127686343	127689423	CASC11
chr8	127691779	127691878	CASC11
chr8	127700608	127700839	CASC11
chr8	127703050	127703243	CASC11
chr8	127730194	127730922	CASC11
chr8	127733825	127733967	CASC11
chr8	127794533	127794734	PVT1
chr8	127795754	127796071	PVT1
chr8	127803150	127803559	PVT1
chr8	127851934	127852347	PVT1
chr8	127854712	127854811	PVT1
chr8	127855155	127855319	PVT1
chr8	127890589	127890998	PVT1
chr8	127932465	127932695	PVT1
chr8	127939508	127940454	PVT1
chr8	127983904	127984204	PVT1
chr8	127989162	127989291	PVT1
chr8	127989162	127989291	ENSG00000310067
chr8	127996556	127996655	PVT1
chr8	127996556	127996655	ENSG00000310067
chr8	127998200	127998359	PVT1
chr8	128009590	128009718	PVT1
chr8	128010318	128010444	PVT1
chr8	128048448	128048609	PVT1
chr8	128070160	128070361	PVT1
chr8	128082751	128082850	PVT1
chr8	128096518	128096656	PVT1
chr8	128099370	128099887	PVT1
chr8	128100980	128101253	PVT1
chr8	129351691	129352980	CCDC26
chr8	129370293	129370392	CCDC26
chr8	129399514	129399684	CCDC26
chr8	129480617	129480716	CCDC26
chr8	129574882	129575016	CCDC26
chr8	129679928	129680239	CCDC26
chr9	2041900	2042130	SMARCA2-AS1
chr9	2045835	2046023	SMARCA2-AS1
chr9	2422702	2424510	VLDLR-AS1
chr9	2422702	2424510	ENSG00000296869
chr9	2425397	2425540	VLDLR-AS1
chr9	2425397	2425540	ENSG00000296869
chr9	2493075	2493180	VLDLR-AS1
chr9	2503280	2503403	VLDLR-AS1
chr9	2506359	2506540	VLDLR-AS1
chr9	2506359	2506540	ENSG00000296890
chr9	2521903	2522046	VLDLR-AS1
chr9	2523053	2523157	VLDLR-AS1
chr9	2525538	2525717	VLDLR-AS1
chr9	2535652	2536015	VLDLR-AS1
chr9	2536357	2536456	VLDLR-AS1
chr9	2539399	2539552	VLDLR-AS1
chr9	2570622	2570754	VLDLR-AS1
chr9	2621229	2621413	VLDLR-AS1
chr9	2622100	2622373	VLDLR-AS1
chr9	8858130	8858323	PTPRD-AS1
chr9	8859956	8862255	PTPRD-AS1
chr9	8936079	8936179	ENSG00000234021
chr9	8958722	8958848	ENSG00000234021
chr9	8962107	8962206	ENSG00000234021
chr9	8962800	8963077	ENSG00000234021
chr9	9799423	9799608	ENSG00000230920
chr9	9800546	9800674	ENSG00000230920
chr9	9803701	9803800	ENSG00000230920
chr9	10613202	10613426	PTPRD-DT
chr9	10616594	10616693	PTPRD-DT
chr9	10617861	10620420	PTPRD-DT
chr9	21858910	21861926	ENSG00000264545
chr9	21858910	21861926	ENSG00000265194
chr9	21994778	21995301	ENSG00000264545
chr9	21994778	21995301	CDKN2B-AS1
chr9	22029433	22029594	ENSG00000264545
chr9	22029433	22029594	CDKN2B-AS1
chr9	22032674	22032986	CDKN2B-AS1
chr9	22046317	22046449	CDKN2B-AS1
chr9	22046751	22046900	CDKN2B-AS1
chr9	22049106	22049228	CDKN2B-AS1
chr9	22056252	22056387	CDKN2B-AS1
chr9	22058359	22059054	CDKN2B-AS1
chr9	22061940	22062039	CDKN2B-AS1
chr9	22063932	22064031	CDKN2B-AS1
chr9	22065660	22065759	CDKN2B-AS1
chr9	22077679	22077891	CDKN2B-AS1
chr9	22096372	22096514	CDKN2B-AS1
chr9	22097258	22097364	CDKN2B-AS1
chr9	22112308	22112407	CDKN2B-AS1
chr9	22113666	22113799	CDKN2B-AS1
chr9	22118644	22118767	CDKN2B-AS1
chr9	22120200	22120410	CDKN2B-AS1
chr9	22120504	22121097	CDKN2B-AS1
chr9	69296682	69296867	ENSG00000302570
chr9	69296682	69296867	BANCR
chr9	69304936	69305077	BANCR
chr9	69306148	69306295	BANCR
chr9	69306854	69306977	BANCR
chr9	76764436	76764555	PCA3
chr9	76782668	76782832	PCA3
chr9	76783705	76783887	PCA3
chr9	76784116	76787569	PCA3
chr9	86948699	86948993	ENSG00000310004
chr9	86948699	86948993	GAS1RR
chr9	86950867	86950999	GAS1RR
chr9	86981770	86981925	GAS1RR
chr9	86987448	86987615	GAS1RR
chr9	86988802	86988906	GAS1RR
chr9	86997309	86997408	GAS1RR
chr9	86998594	87002033	GAS1RR
chr9	97986551	97986815	ENSG00000236896
chr9	97987520	97987656	ENSG00000236896
chr9	115119539	115119708	DELEC1
chr9	115119539	115119708	ENSG00000236461
chr9	115122785	115122884	DELEC1
chr9	115122785	115122884	ENSG00000236461
chr9	115126307	115126423	DELEC1
chr9	115126307	115126423	ENSG00000236461
chr9	115126950	115127627	DELEC1
chr9	115126950	115127627	ENSG00000236461
chr9	115127747	115127910	DELEC1
chr9	115127747	115127910	ENSG00000236461
chr9	115138090	115138409	DELEC1
chr9	115138090	115138409	ENSG00000236461
chr9	115252538	115252846	DELEC1
chr9	115252538	115252846	ENSG00000234692
chr9	115253089	115253188	DELEC1
chr9	115253089	115253188	ENSG00000234692
chr9	115254169	115254268	DELEC1
chr9	115254169	115254268	ENSG00000234692
chr9	127816066	127817343	ENSG00000225032
chr9	127817759	127817858	ENSG00000225032
chr9	127818119	127818389	ENSG00000225032
chr9	127818600	127818711	ENSG00000225032
chr9	127822338	127822520	ENSG00000225032
chr9	131132852	131133215	ENSG00000236986
chr9	131133622	131133721	ENSG00000236986
chr9	131136469	131136822	ENSG00000236986
chr9	131153153	131153345	ENSG00000236986
chr9	131159003	131159463	ENSG00000236986
chr9	131162846	131163333	ENSG00000236986
chr9	131164251	131164706	ENSG00000236986
chr9	131167078	131167505	ENSG00000236986
chr9	131189910	131192687	ENSG00000246851
chr9	131193900	131194205	ENSG00000246851
chr9	136542881	136543038	ENSG00000227512
chr9	136543130	136543835	ENSG00000227512
chr9	136546173	136546371	NALT1
chr9	136547842	136548101	NALT1
chr9	136549130	136549449	NALT1
chr9	136549546	136549893	NALT1
chr9	137057663	137057829	ENSG00000229257
chr9	137062124	137064787	ENSG00000229257
chr9	137062124	137064787	ENSG00000231864
chr10	6025974	6026073	ENSG00000229664
chr10	6035940	6036085	ENSG00000229664
chr10	6036185	6036427	ENSG00000229664
chr10	7445558	7445792	LINC02642
chr10	7467397	7467526	LINC02642
chr10	7469434	7469593	LINC02642
chr10	7471877	7471976	LINC02642
chr10	8050450	8051578	GATA3-AS1
chr10	8050450	8051578	ENSG00000232638
chr10	8052400	8053484	GATA3-AS1
chr10	8052400	8053484	ENSG00000232638
chr10	17214239	17215364	VIM-AS1
chr10	17216167	17216274	VIM-AS1
chr10	17217589	17217688	VIM-AS1
chr10	17226828	17226927	VIM-AS1
chr10	17229276	17229985	VIM-AS1
chr10	29409402	29409683	ENSG00000287402
chr10	29409402	29409683	SVIL-AS1
chr10	29410243	29410461	SVIL-AS1
chr10	29415335	29415434	SVIL-AS1
chr10	29418182	29418304	SVIL-AS1
chr10	29420491	29422372	SVIL-AS1
chr10	29458274	29458787	SVIL-AS1
chr10	29467210	29467309	SVIL-AS1
chr10	29468920	29469122	SVIL-AS1
chr10	29482833	29483918	SVIL-AS1
chr10	29487155	29487745	SVIL-AS1
chr10	31206278	31206482	LINC02664
chr10	31206278	31206482	ZEB1-AS1
chr10	31307717	31308152	ZEB1-AS1
chr10	31316528	31319292	ZEB1-AS1
chr10	31319515	31319881	ZEB1-AS1
chr10	31320283	31320447	ZEB1-AS1
chr10	32958486	32958903	ITGB1-DT
chr10	32960967	32961066	ITGB1-DT
chr10	32985623	32985757	ITGB1-DT
chr10	33081342	33082102	ITGB1-DT
chr10	33081342	33082102	IATPR
chr10	33211277	33211490	ENSG00000238258
chr10	33213238	33213804	ENSG00000238258
chr10	44811024	44812183	TMEM72-AS1
chr10	44823190	44823289	TMEM72-AS1
chr10	44825492	44825591	TMEM72-AS1
chr10	44826152	44826368	TMEM72-AS1
chr10	44831000	44831245	TMEM72-AS1
chr10	44834066	44835319	TMEM72-AS1
chr10	44923081	44923226	TMEM72-AS1
chr10	44959591	44959690	TMEM72-AS1
chr10	49419277	49419510	ENSG00000235939
chr10	49472703	49472903	ENSG00000235939
chr10	52230742	52231397	PRKG1-AS1
chr10	52242107	52242241	PRKG1-AS1
chr10	52251965	52252836	PRKG1-AS1
chr10	52253356	52253455	PRKG1-AS1
chr10	52293892	52293991	PRKG1-AS1
chr10	52297800	52297915	PRKG1-AS1
chr10	52300771	52300870	PRKG1-AS1
chr10	52301261	52301400	PRKG1-AS1
chr10	52304216	52304315	PRKG1-AS1
chr10	52309400	52309537	PRKG1-AS1
chr10	52313392	52313491	PRKG1-AS1
chr10	52313392	52313491	ENSG00000308923
chr10	52313634	52314128	PRKG1-AS1
chr10	71217224	71217635	UNC5B-AS1
chr10	71217746	71217845	UNC5B-AS1
chr10	71217994	71218228	UNC5B-AS1
chr10	73381433	73381577	ENSG00000233144
chr10	73383241	73383496	ENSG00000233144
chr10	91782839	91783160	TNKS2-DT
chr10	91797813	91798196	TNKS2-DT
chr10	91798215	91798889	TNKS2-DT
chr10	94081950	94082206	PLCE1-AS2
chr10	94088119	94088218	PLCE1-AS2
chr10	94094674	94094785	PLCE1-AS2
chr10	94096759	94096876	PLCE1-AS2
chr10	94099648	94100693	PLCE1-AS2
chr10	94104126	94104240	PLCE1-AS2
chr10	94104338	94105355	PLCE1-AS2
chr10	94105575	94106194	PLCE1-AS2
chr10	94107062	94107161	PLCE1-AS2
chr10	94107593	94107872	PLCE1-AS2
chr10	94108358	94108814	PLCE1-AS2
chr10	94225160	94225380	ENSG00000228553
chr10	94227126	94227288	ENSG00000228553
chr10	94279277	94280629	PLCE1-AS1
chr10	94283161	94283486	PLCE1-AS1
chr10	94286841	94287478	PLCE1-AS1
chr10	100190299	100190747	ENSG00000236308
chr10	100229646	100229745	CHUK-DT
chr10	100231015	100231126	CHUK-DT
chr10	100231246	100231660	CHUK-DT
chr10	100233231	100233443	CHUK-DT
chr10	100233927	100234026	CHUK-DT
chr10	110869743	110869842	PDCD4-AS1
chr10	110869743	110869842	ENSG00000232470
chr10	110869868	110870438	PDCD4-AS1
chr10	110869868	110870438	ENSG00000232470
chr10	110871293	110871594	PDCD4-AS1
chr10	110871293	110871594	ENSG00000232470
chr10	110872027	110872233	PDCD4-AS1
chr10	113710681	113711009	ENSG00000234393
chr10	113711590	113711832	ENSG00000234393
chr10	113719210	113719643	ENSG00000234393
chr10	117473215	117473422	ENSG00000258114
chr10	117473215	117473422	EMX2OS
chr10	117476357	117477173	ENSG00000258114
chr10	117476357	117477173	EMX2OS
chr10	117484295	117490911	ENSG00000258114
chr10	117484295	117490911	EMX2OS
chr10	117492016	117492115	EMX2OS
chr10	117494569	117494688	EMX2OS
chr10	117542097	117542495	EMX2OS
chr10	117544292	117544391	EMX2OS
chr10	117544566	117545068	EMX2OS
chr10	120761812	120763675	LINC02930
chr10	120761812	120763675	WDR11-DT
chr10	120776735	120776884	LINC02930
chr10	120776735	120776884	WDR11-DT
chr10	120791314	120791597	LINC02930
chr10	120791314	120791597	WDR11-DT
chr10	120791728	120791926	LINC02930
chr10	120791728	120791926	WDR11-DT
chr10	120793326	120793525	LINC02930
chr10	120793326	120793525	WDR11-DT
chr10	120808233	120808341	LINC02930
chr10	120808233	120808341	WDR11-DT
chr10	120821203	120821354	LINC02930
chr10	120821203	120821354	WDR11-DT
chr10	120830219	120830588	WDR11-DT
chr10	120850694	120851345	WDR11-DT
chr10	129694119	129694315	ENSG00000237224
chr10	129700148	129702117	ENSG00000237224
chr10	129768844	129769077	ENSG00000227374
chr10	129769175	129769435	ENSG00000227374
chr11	528878	528977	ENSG00000289997
chr11	528878	528977	ENSG00000254739
chr11	529154	529659	ENSG00000289997
chr11	529154	529659	ENSG00000254739
chr11	2140501	2140947	IGF2-AS
chr11	2146245	2148666	IGF2-AS
chr11	2328749	2329774	CD81-AS1
chr11	2334911	2335019	CD81-AS1
chr11	2377294	2377992	CD81-AS1
chr11	2404515	2404833	ENSG00000230483
chr11	2407817	2407916	ENSG00000230483
chr11	3854318	3854658	STIM1-AS1
chr11	3854318	3854658	ENSG00000229368
chr11	3855357	3855509	STIM1-AS1
chr11	3855357	3855509	ENSG00000229368
chr11	4138086	4138876	RRM1-AS1
chr11	5244554	5245547	ENSG00000290652
chr11	5244554	5245547	BGLT3
chr11	6608667	6609408	ENSG00000254641
chr11	6609908	6610135	ENSG00000254641
chr11	10302657	10303050	ADM-DT
chr11	10303296	10303704	ADM-DT
chr11	10541272	10541542	IRAG1-AS1
chr11	10586027	10586126	IRAG1-AS1
chr11	10589012	10589150	IRAG1-AS1
chr11	10593197	10593499	IRAG1-AS1
chr11	10593820	10593980	IRAG1-AS1
chr11	10594117	10594228	IRAG1-AS1
chr11	10599691	10599932	IRAG1-AS1
chr11	27506819	27506918	LGR4-AS1
chr11	27506819	27506918	BDNF-AS
chr11	27584254	27584353	BDNF-AS
chr11	27592880	27592981	BDNF-AS
chr11	27639845	27640005	BDNF-AS
chr11	27654893	27659658	BDNF-AS
chr11	27665260	27665392	BDNF-AS
chr11	27675297	27676140	BDNF-AS
chr11	27676982	27677807	BDNF-AS
chr11	27691074	27691173	BDNF-AS
chr11	27697478	27698174	BDNF-AS
chr11	27697478	27698174	ENSG00000255496
chr11	32434700	32435846	WT1-AS
chr11	32436795	32437051	WT1-AS
chr11	32437070	32437197	WT1-AS
chr11	32437613	32437712	WT1-AS
chr11	32437845	32441404	WT1-AS
chr11	32452021	32452131	WT1-AS
chr11	32453262	32454178	WT1-AS
chr11	32457890	32457989	WT1-AS
chr11	35132655	35133140	CD44-DT
chr11	35136234	35136626	CD44-DT
chr11	35137698	35138032	CD44-DT
chr11	35210343	35210774	CD44-AS1
chr11	35214831	35214985	CD44-AS1
chr11	43328712	43329338	ENSG00000254907
chr11	43332014	43332113	ENSG00000254907
chr11	43335257	43335356	ENSG00000254907
chr11	43359209	43359308	ENSG00000254907
chr11	44604415	44604730	CD82-AS1
chr11	44605018	44605438	CD82-AS1
chr11	44606170	44606460	ENSG00000255092
chr11	44606670	44606769	ENSG00000255092
chr11	44606844	44606943	ENSG00000255092
chr11	44608004	44608103	ENSG00000255092
chr11	45253846	45253945	ENSG00000254497
chr11	45253973	45254072	ENSG00000254497
chr11	45254185	45254649	ENSG00000254497
chr11	47220218	47220765	ENSG00000256897
chr11	47270657	47270980	MADD-AS1
chr11	47271061	47271160	MADD-AS1
chr11	47271962	47272110	MADD-AS1
chr11	48014406	48014677	PTPRJ-AS1
chr11	60918469	60919153	ENSG00000256196
chr11	60925208	60926084	ENSG00000256196
chr11	62541910	62542018	ENSG00000250659
chr11	62545985	62546084	ENSG00000257058
chr11	62547381	62547699	ENSG00000257058
chr11	63616308	63616412	ENSG00000256789
chr11	63621204	63621671	ENSG00000256789
chr11	64229214	64230037	ENSG00000256116
chr11	64231207	64231306	ENSG00000256116
chr11	64234194	64234352	ENSG00000256116
chr11	65422774	65445540	ENSG00000305830
chr11	65422774	65445540	NEAT1
chr11	65422774	65445540	ENSG00000305854
chr11	65497762	65506516	MALAT1
chr11	65497762	65506516	ENSG00000270117
chr11	65497762	65506516	TALAM1
chr11	66264770	66264869	KLC2-AS1
chr11	66265132	66265231	KLC2-AS1
chr11	66265352	66265666	KLC2-AS1
chr11	66267635	66267831	KLC2-AS2
chr11	66268043	66268142	KLC2-AS2
chr11	66276779	66277043	ENSG00000245156
chr11	66276779	66277043	ENSG00000254452
chr11	66277169	66277492	ENSG00000245156
chr11	66277169	66277492	ENSG00000254452
chr11	66334494	66334781	ENSG00000254756
chr11	66336331	66336465	ENSG00000254756
chr11	66558866	66559225	ENSG00000250105
chr11	66560165	66560384	ENSG00000250105
chr11	70206291	70206969	ENSG00000254721
chr11	70207059	70207390	ENSG00000254721
chr11	70324871	70325127	ENSG00000254604
chr11	70324871	70325127	ENSG00000255539
chr11	70327100	70327209	ENSG00000254604
chr11	70327100	70327209	ENSG00000255539
chr11	70358174	70358273	ENSG00000254604
chr11	70358174	70358273	ENSG00000254495
chr11	70358336	70358677	ENSG00000254604
chr11	70358336	70358677	ENSG00000254495
chr11	70362876	70363368	ENSG00000254604
chr11	70372246	70372534	CTTN-DT
chr11	70373410	70375620	CTTN-DT
chr11	70381091	70381277	CTTN-DT
chr11	70398098	70398614	CTTN-DT
chr11	72014291	72016887	ENSG00000251143
chr11	72017359	72018294	ENSG00000251143
chr11	72018895	72019009	ENSG00000251143
chr11	72020326	72020910	ENSG00000251143
chr11	72163301	72163400	ENSG00000204971
chr11	72163301	72163400	ENSG00000307242
chr11	72198513	72198736	ENSG00000204971
chr11	72209047	72209241	ENSG00000204971
chr11	73722604	73722703	ENSG00000255928
chr11	73760563	73760730	ENSG00000256034
chr11	73760811	73761070	ENSG00000256034
chr11	75803425	75803725	UVRAG-DT
chr11	75809273	75809374	UVRAG-DT
chr11	75811424	75811569	UVRAG-DT
chr11	75813514	75813861	UVRAG-DT
chr11	75814463	75814797	UVRAG-DT
chr11	75815106	75815524	UVRAG-DT
chr11	76137194	76137462	ENSG00000255421
chr11	76137595	76137731	ENSG00000255421
chr11	76190725	76190906	ENSG00000254933
chr11	76194567	76195071	ENSG00000254933
chr11	76444205	76444656	EMSY-DT
chr11	78324726	78324825	ENSG00000288853
chr11	78392136	78392405	ENSG00000288853
chr11	78392136	78392405	ENSG00000254649
chr11	78443648	78444049	ENSG00000288853
chr11	83072066	83072181	RAB30-DT
chr11	83072343	83073968	RAB30-DT
chr11	83072343	83073968	LINC02951
chr11	83077034	83077173	RAB30-DT
chr11	83077034	83077173	LINC02951
chr11	83092033	83092338	RAB30-DT
chr11	83092033	83092338	LINC02951
chr11	83096059	83096158	RAB30-DT
chr11	83096059	83096158	LINC02951
chr11	83097116	83097215	RAB30-DT
chr11	83097116	83097215	LINC02951
chr11	83106479	83106719	RAB30-DT
chr11	88098591	88098728	ENSG00000255241
chr11	88115451	88115550	ENSG00000255241
chr11	88115757	88115856	ENSG00000255241
chr11	92400191	92400422	ENSG00000254705
chr11	92400579	92400705	ENSG00000254705
chr11	92403221	92403392	ENSG00000254705
chr11	92406597	92406710	ENSG00000254705
chr11	92408047	92408176	ENSG00000254705
chr11	92748732	92749069	ENSG00000255506
chr11	92766623	92766867	ENSG00000255506
chr11	103945548	103945997	ENSG00000255548
chr11	103946449	103946548	ENSG00000255548
chr11	108105074	108105426	ENSG00000255467
chr11	108106700	108106799	ENSG00000255467
chr11	108110271	108110394	ENSG00000255467
chr11	108121296	108121684	ENSG00000255467
chr11	111514043	111515093	ENSG00000254980
chr11	111526652	111526755	ENSG00000254980
chr11	111768668	111769139	ENSG00000254990
chr11	111770958	111771057	ENSG00000254990
chr11	111778176	111778350	ENSG00000254990
chr11	112165197	112165519	ENSG00000254638
chr11	112166076	112166176	ENSG00000254638
chr11	112170393	112170510	ENSG00000254638
chr11	112172531	112172630	ENSG00000254638
chr11	114210616	114210952	ENSG00000256947
chr11	114269437	114269536	ENSG00000256947
chr11	114356497	114356596	ENSG00000256947
chr11	114356497	114356596	ENSG00000256195
chr11	115333548	115333647	ENSG00000256972
chr11	115339975	115340262	ENSG00000256972
chr11	115363613	115363712	ENSG00000255580
chr11	115377182	115377931	ENSG00000255580
chr11	116836117	116836239	APOA1-AS
chr11	116855290	116855729	APOA1-AS
chr11	117290852	117290951	BACE1-AS
chr11	117291688	117291787	BACE1-AS
chr11	117292798	117293571	BACE1-AS
chr11	118511911	118512100	TTC36-AS1
chr11	118519385	118519696	TTC36-AS1
chr11	118521231	118521330	TTC36-AS1
chr11	118527469	118527575	TTC36-AS1
chr11	118530504	118530775	TTC36-AS1
chr11	118530991	118531094	TTC36-AS1
chr11	118704607	118704838	ENSG00000255422
chr11	118708382	118708523	ENSG00000255422
chr11	118708382	118708523	ENSG00000287238
chr11	118750189	118750288	ENSG00000255422
chr11	118750189	118750288	ENSG00000308658
chr11	119381778	119381908	USP2-AS1
chr11	119394981	119395154	USP2-AS1
chr11	119409501	119409762	USP2-AS1
chr11	119417951	119418134	USP2-AS1
chr11	119417951	119418134	THY1-AS1
chr11	119418667	119419114	USP2-AS1
chr11	119418667	119419114	THY1-AS1
chr11	119469809	119469975	USP2-AS1
chr11	119475360	119475708	USP2-AS1
chr11	119498550	119500595	USP2-AS1
chr11	119510309	119510480	USP2-AS1
chr11	119521681	119522214	USP2-AS1
chr11	119522648	119522747	USP2-AS1
chr11	119523776	119523875	USP2-AS1
chr11	119524122	119524336	USP2-AS1
chr11	119526362	119526664	USP2-AS1
chr11	120249759	120250405	ENSG00000259541
chr11	120253570	120253669	ENSG00000259541
chr11	120254094	120254193	ENSG00000259541
chr11	120254823	120254975	ENSG00000259541
chr11	120256012	120256993	ENSG00000259541
chr11	120258919	120259390	ENSG00000259541
chr11	120261255	120261354	ENSG00000259541
chr11	120265327	120265440	ENSG00000259541
chr11	120265850	120265949	ENSG00000259541
chr11	128691672	128692121	SENCR
chr11	128692655	128693391	SENCR
chr11	128695913	128696023	SENCR
chr12	1380060	1381233	ENSG00000249028
chr12	1390589	1391502	ENSG00000249028
chr12	4248765	4249193	ENSG00000298091
chr12	4248765	4249193	CCND2-AS1
chr12	4252735	4253185	ENSG00000298091
chr12	4252735	4253185	CCND2-AS1
chr12	4274994	4275093	CCND2-AS1
chr12	4276005	4276220	CCND2-AS1
chr12	6393886	6393985	ENSG00000256433
chr12	6394229	6394328	ENSG00000256433
chr12	6394507	6396148	ENSG00000256433
chr12	6963246	6963348	MIR200CHG
chr12	6964201	6964447	MIR200CHG
chr12	12723267	12723366	ENSG00000256658
chr12	12723901	12724011	ENSG00000256658
chr12	15780060	15780159	ENSG00000255565
chr12	15781739	15782120	ENSG00000255565
chr12	26125155	26125412	ENSG00000256894
chr12	26125506	26125752	ENSG00000256894
chr12	26125983	26126084	ENSG00000256894
chr12	26126399	26126617	ENSG00000256894
chr12	26230711	26234779	ENSG00000255750
chr12	26230711	26234779	ITPR2-AS1
chr12	26271663	26271920	ENSG00000255750
chr12	26271663	26271920	ITPR2-AS1
chr12	26319602	26319720	ENSG00000255750
chr12	26319602	26319720	ITPR2-AS1
chr12	26319602	26319720	ENSG00000255968
chr12	27958512	27958611	ENSG00000257042
chr12	27969112	27969813	ENSG00000257042
chr12	42459366	42460728	ENSG00000257225
chr12	42464701	42466128	ENSG00000257225
chr12	49861169	49861268	ENSG00000257253
chr12	49864051	49864197	ENSG00000257253
chr12	49865149	49865449	ENSG00000257253
chr12	49865552	49865802	ENSG00000257253
chr12	52058459	52058619	NR4A1AS
chr12	52058750	52059503	NR4A1AS
chr12	52245048	52246468	KRT7-AS
chr12	52247177	52247448	KRT7-AS
chr12	53014596	53014943	TNS2-AS1
chr12	53018779	53018959	TNS2-AS1
chr12	53038967	53040263	TNS2-AS1
chr12	53042705	53043147	TNS2-AS1
chr12	53043189	53045653	TNS2-AS1
chr12	53045961	53046061	TNS2-AS1
chr12	53046853	53047050	TNS2-AS1
chr12	53053104	53053574	TNS2-AS1
chr12	53054321	53054438	TNS2-AS1
chr12	53298655	53299129	ENSG00000288663
chr12	53298655	53299129	MYG1-AS1
chr12	53300143	53300314	ENSG00000288663
chr12	53300143	53300314	MYG1-AS1
chr12	53962308	53964124	ENSG00000293680
chr12	53962308	53964124	HOTAIR
chr12	53962308	53964124	ENSG00000293681
chr12	53964208	53964307	ENSG00000293680
chr12	53964208	53964307	HOTAIR
chr12	53964208	53964307	ENSG00000293681
chr12	53965964	53966087	ENSG00000293680
chr12	53965964	53966087	HOTAIR
chr12	53965964	53966087	ENSG00000293681
chr12	53966276	53966377	ENSG00000293680
chr12	53966276	53966377	HOTAIR
chr12	53966276	53966377	ENSG00000293681
chr12	53966570	53966669	HOTAIR
chr12	53966570	53966669	ENSG00000293681
chr12	53967269	53967394	HOTAIR
chr12	53967269	53967394	ENSG00000293681
chr12	53968617	53968914	HOTAIR
chr12	53968617	53968914	ENSG00000293681
chr12	53974878	53974977	HOTAIR
chr12	53974878	53974977	ENSG00000293681
chr12	54353635	54353734	ENSG00000289854
chr12	54353635	54353734	GPR84-AS1
chr12	54353792	54353896	ENSG00000289854
chr12	54353792	54353896	GPR84-AS1
chr12	54407397	54407506	GPR84-AS1
chr12	54409485	54409735	GPR84-AS1
chr12	54419785	54419953	GPR84-AS1
chr12	54427842	54427941	GPR84-AS1
chr12	54436832	54437104	GPR84-AS1
chr12	54466841	54466985	GPR84-AS1
chr12	54497323	54497688	GPR84-AS1
chr12	56104614	56104782	ENSG00000257553
chr12	56113641	56113905	ENSG00000257553
chr12	56113641	56113905	ENSG00000258317
chr12	56118321	56119620	ENSG00000258317
chr12	56119882	56119981	ENSG00000258317
chr12	56120000	56120099	ENSG00000258317
chr12	56120511	56127514	ENSG00000258317
chr12	56128519	56128854	ENSG00000258317
chr12	56129241	56129619	ENSG00000258317
chr12	57694132	57694296	ENSG00000257342
chr12	57720977	57721510	ENSG00000257342
chr12	57726271	57726378	AGAP2-AS1
chr12	57726965	57728356	AGAP2-AS1
chr12	58920639	58920790	LRIG3-DT
chr12	58921386	58921485	LRIG3-DT
chr12	59056006	59056108	LRIG3-DT
chr12	59064013	59064238	LRIG3-DT
chr12	64599078	64599216	RASSF3-DT
chr12	64609345	64609459	RASSF3-DT
chr12	64654060	64654277	ENSG00000256314
chr12	64654756	64655019	ENSG00000256314
chr12	65934777	65935129	ENSG00000256083
chr12	65942616	65942715	ENSG00000256083
chr12	65948408	65948507	ENSG00000256083
chr12	66130751	66130975	LLPH-DT
chr12	67658991	67659584	ENSG00000235872
chr12	67667555	67667666	ENSG00000235872
chr12	67670835	67670934	ENSG00000235872
chr12	67989445	67989579	LINC01479
chr12	67989445	67989579	IFNG-AS1
chr12	67995941	67996073	LINC01479
chr12	67995941	67996073	IFNG-AS1
chr12	68006069	68006168	LINC01479
chr12	68006069	68006168	IFNG-AS1
chr12	68006069	68006168	ENSG00000301254
chr12	68013531	68013648	LINC01479
chr12	68013531	68013648	IFNG-AS1
chr12	68013531	68013648	ENSG00000301254
chr12	68019862	68021327	LINC01479
chr12	68019862	68021327	IFNG-AS1
chr12	68019862	68021327	ENSG00000301254
[truncated: 853 more rows]
