# Supplementary material for: TUSC7 expression and mutational profile define its potential as a diagnostic and therapeutic biomarker in non-small cell lung cancer
Source: Biomark Res. 2026 Apr 10;14:39. doi: 10.1186/s40364-026-00916-0 (PMC13067388; doi:10.1186/s40364-026-00916-0)
Supplement: Supplementary file 2 — Supplementary Material 2: Additional File 2 – Sequencing metrics (.csv). Targeted-capture report summary for each sample. Sample_ID column indicates the sample identifier; TOTAL_READS column indicates the total number of sequenced reads; MEDIAN_TARGET_COVERAGE column indicates the median depth of coverage across target regions; PCT_EXC_DUPE column indicates the proportion of duplicate reads excluded (duplicate rate); PCT_SELECTED_BASES column indicates the proportion of reads mapping to target regions (on-target rate); FOLD_80_BASE_PENALTY column indicates the fold enrichment required for 80% of target bases to reach the mean coverage (a measure of coverage uniformity); PCT_TARGET_BASES_20X column indicates the proportion of target bases covered at ≥ 20× depth (callability metric). [file 40364_2026_916_MOESM2_ESM.csv]

Sample_ID	TOTAL_READS	MEDIAN_TARGET_COVERAGE	PCT_EXC_DUPE	PCT_SELECTED_BASES	FOLD_80_BASE_PENALTY	PCT_TARGET_BASES_20X
16D00499	2716361	88	0.322304	1	2.772708	0.875738
16D00500	1397207	63	0.196554	1	2.94278	0.843953
16D00501	2843999	92	0.358133	1	2.386153	0.900526
16D00502	1158317	52	0.195259	1	2.660416	0.820959
16D00503	3222153	110	0.314998	1	2.498229	0.907386
16D00504	1270946	57	0.193349	1	2.740002	0.840394
16D00505	1592029	71	0.195143	1	2.76037	0.863268
16D00506	1688174	82	0.187863	1	2.413406	0.896375
16D00507	2084151	96	0.202507	1	2.479224	0.908414
16D00508	1452008	63	0.199219	1	2.50177	0.862081
16D00510	1593828	87	0.207301	1	2.659415	0.890046
16D00511	1814992	80	0.199069	1	2.807705	0.869691
16D00512	1339052	62	0.189202	1	2.712695	0.843211
16D00513	1914913	97	0.19108	1	2.674578	0.898995
16D00514	1341714	57	0.205131	1	2.924586	0.821441
16D00515	1317503	61	0.1905	1	2.521451	0.860518
16D00516	1263212	57	0.191474	1	2.336421	0.85911
16D00517	1780690	83	0.202702	1	2.686021	0.883875
16D00518	1415635	63	0.204851	1	2.737665	0.84198
16D00520	1344867	60	0.20486	1	2.912894	0.823989
16D00521	1824567	62	0.330449	1	2.511407	0.851947
16D00522	1066589	45	0.25371	1	2.770472	0.781655
16D00523	1615998	56	0.329889	1	2.551485	0.835751
16D00524	1177328	48	0.240928	1	3.29929	0.778914
16D00525	1939086	73	0.317981	1	2.691249	0.86672
16D00526	2048931	74	0.395659	1	2.680913	0.866273
16D00528	2089980	66	0.420614	1	2.620402	0.850672
16D00530	1879160	63	0.399046	1	2.508351	0.861982
16D00532	1816087	64	0.395194	1	2.701146	0.84781
16D00534	3538441	163	0.212403	1	2.771892	0.928472
16D00536	1643518	63	0.38501	1	2.521417	0.856619
16D00537	1680173	55	0.346419	1	2.742951	0.81954
16D00538	1776352	65	0.388616	1	2.537767	0.859204
16D00540	2469260	92	0.286758	1	2.319332	0.900282
16D00543	1531625	62	0.368783	1	2.880139	0.839424
16D01713	1477630	51	0.329302	1	2.505245	0.819504
16D01714	1806046	64	0.319858	1	2.599905	0.852669
16D01716	1838578	66	0.314086	1	2.715623	0.85296
16D01720	1587028	52	0.312938	1	2.875197	0.80805
16D01723	1815885	59	0.33289	1	2.570048	0.848476
16D01725	2012173	73	0.313983	1	2.736871	0.861372
16D01727	1543344	55	0.320028	1	2.388738	0.843106
16D01739	1664149	57	0.314487	1	2.511799	0.84407
16D01740	1563020	50	0.333282	1	3.43343	0.774257
16D01744	1485503	54	0.315271	1	2.408023	0.84249
16D01754	1549372	53	0.329065	1	2.813295	0.814186
16D01755	1552228	53	0.31534	1	2.693155	0.821699
16D01756	1549283	51	0.322456	1	2.720239	0.815126
16D01757	1526861	51	0.321914	1	2.840587	0.803516
16D01761	1687754	68	0.370009	1	2.401702	0.875185
16D01762	1763052	83	0.225454	1	2.613579	0.886697
16D01763	1694510	86	0.214405	1	2.52218	0.894372
16D01764	1494482	82	0.204652	1	2.607219	0.889661
16D01765	1633290	76	0.245823	1	2.765902	0.865988
16D01766	1805103	91	0.208544	1	2.609681	0.891356
16D01767	1458140	56	0.377361	1	2.653888	0.831556
16D01768	1614765	75	0.224788	1	2.727822	0.870433
16D01769	1104546	54	0.23268	1	2.669974	0.822384
16D01770	1490200	80	0.191134	1	2.588237	0.883992
16D01771	1577395	80	0.227894	1	2.626215	0.885004
16D01772	1174666	55	0.230587	1	2.779012	0.820885
16D01773	1329799	61	0.228388	1	2.802274	0.83664
16D01774	1302586	60	0.220456	1	2.694575	0.847927
16D01775	1514160	70	0.239104	1	2.523253	0.867237
16D01776	2068087	91	0.199578	1	2.865239	0.885544
16D01777	1401976	75	0.208808	1	2.646002	0.880978
16D01778	1447152	68	0.22534	1	2.749761	0.860562
16D01779	1395708	71	0.199387	1	2.570869	0.877472
16D01780	1804651	84	0.208535	1	2.85249	0.8829
16D01781	1614515	71	0.234515	1	2.738036	0.863196
16D01782	1582312	73	0.241652	1	2.461749	0.885009
16D01783	1722383	79	0.233614	1	2.50199	0.886399
16D01784	1256704	61	0.241698	1	2.405232	0.857523
16D01785	1604488	74	0.237218	1	2.699411	0.8668
16D01786	1717255	85	0.21757	1	2.491226	0.894518
16D01787	1412722	71	0.213695	1	2.333948	0.88617
16D01788	1611853	78	0.207805	1	2.5836	0.875744
16D01789	1517855	74	0.207519	1	2.684958	0.866418
16D01790	1440912	65	0.282479	1	2.384545	0.865128
16D01791	1489897	75	0.212783	1	2.501486	0.878157
16D01792	1799171	90	0.19227	1	2.426716	0.908693
16D01793	1699870	83	0.204534	1	2.523819	0.891378
16D01794	1583049	75	0.207035	1	2.87991	0.870517
16D01795	1718355	80	0.222783	1	2.495571	0.890036
16D01796	1862262	94	0.214905	1	2.670193	0.891413
16D01797	1771142	82	0.210828	1	2.463587	0.889842
16D01798	1543126	68	0.234103	1	2.705157	0.857261
16D01799	1787386	78	0.216588	1	2.794496	0.868032
16D01800	1619486	82	0.189011	1	2.814221	0.886794
16D01801	2030016	94	0.207113	1	2.721751	0.891092
16D01802	3601927	132	0.304615	1	2.88183	0.907411
16D01803	3628747	135	0.313274	1	2.579869	0.919381
16D01804	3383617	121	0.319398	1	2.527948	0.915942
16D01805	3232620	107	0.329695	1	2.699589	0.894144
16D01806	3248161	105	0.325045	1	2.700506	0.892534
16D01807	1530195	72	0.2435	1	2.573746	0.863491
16D01808	1945048	80	0.378595	1	2.794336	0.877248
A427	1043387	43	0.207792	1	3.059992	0.774928
A549	2177823	72	0.424517	1	2.399086	0.870831
CALU-3	1452565	39	0.486717	1	2.569871	0.772493
H1373	1793724	62	0.356125	1	2.732808	0.841947
H1395	1885072	68	0.258185	1	3.199267	0.847783
H1435	1970760	69	0.262348	1	3.253622	0.844217
H1437	1144910	56	0.144299	1	2.888607	0.829589
H1568	1040444	45	0.196308	1	3.19789	0.77195
H1573	1849781	74	0.208708	1	3.499255	0.859403
H1623	1680004	68	0.206744	1	3.121663	0.849688
H1648	3809626	148	0.226026	1	3.445311	0.912001
H1650	1757213	66	0.376396	1	3.205065	0.839928
H1703	1077906	44	0.211605	1	3.242602	0.763524
H1734	2100503	82	0.244806	1	3.062545	0.872506
H1792	1431169	44	0.215346	1	4.368056	0.774456
H1793	1728091	81	0.195997	1	3.075342	0.872298
H1944	938910	43	0.214821	1	2.908715	0.764191
H1975	1327331	40	0.22162	1	4.053876	0.743448
H2009	1236222	56	0.254359	1	2.976543	0.825249
H2030	1096592	46	0.240178	1	2.767679	0.799142
H2087	3971651	150	0.22881	1	3.306594	0.913672
H2122	1104349	48	0.163057	1	2.832825	0.800013
H2126	1798481	69	0.362829	1	3.112232	0.852127
H2228	2020970	68	0.399909	1	3.112768	0.84678
H23	1206762	52	0.198694	1	3.214444	0.803109
H322	1243772	49	0.252439	1	3.270372	0.786284
H358	1189164	60	0.23517	1	2.953048	0.837651
H441	1373938	58	0.197186	1	3.104778	0.830021
H522	1544693	65	0.209389	1	3.120111	0.841321
H650	1248387	56	0.243213	1	3.009	0.826637
H838	1287427	57	0.198712	1	3.415401	0.815971
HCC4006	1194137	53	0.197623	1	3.420625	0.799611
HCC44	1951570	73	0.387327	1	2.869029	0.87169
HCC827	1898274	53	0.460343	1	3.094203	0.817214
LC319	1288661	51	0.202914	1	3.495996	0.799051
LXF289	1086214	54	0.230153	1	2.836877	0.826291
PC14	1106460	51	0.246698	1	3.046444	0.802934
PC9	1577463	55	0.40764	1	2.939011	0.819862
SKLU-1	1272777	56	0.204374	1	3.259802	0.813452
