# Supplementary material for: TUSC7 expression and mutational profile define its potential as a diagnostic and therapeutic biomarker in non-small cell lung cancer
Source: Biomark Res. 2026 Apr 10;14:39. doi: 10.1186/s40364-026-00916-0 (PMC13067388; doi:10.1186/s40364-026-00916-0)
Supplement: Supplementary file 4 — Supplementary Material 4: Additional File 4 – Functional_impact_scores (.csv). Predicted functional impact results. This file contains genomic variants characterized by their hg38 coordinates, reference and alternate alleles, and the affected lncRNAs. Functional impact metrics include CADD RawScore and PHRED scores, as well as the FATHMM-MKL non-coding score. The “Rank” column indicates each variant’s position in a prioritized list based on predicted functional impact. Missing values are present for indels and multiple nucleotide polymorphisms, as FATHMM-MKL only supports single nucleotide variants, and not all indels receive a score by CADD. [file 40364_2026_916_MOESM4_ESM.csv]

chromosome	position	Ref	Alt	gene	RawScore	PHRED	CADD_Rank	Non.Coding.Score	MKL_Rank
chr1	2049650	A	G	PRKCZ-DT	0.439865	4.828	542	0.10799	1051
chr1	2182636	C	T	PRKCZ-AS1	0.247652	2.728	756	0.1536	763
chr1	3712344	G	T	TP73-AS2	0.315501	3.442	682	0.26486	368
chr1	3733274	C	A	GFOD3P	0.374256	4.102	610	0.20781	502
chr1	3733865	C	G	GFOD3P	-0.001831	1.064	1073	0.25494	381
chr1	3734966	C	G	GFOD3P	0.063859	1.368	999	0.15031	784
chr1	3738535	G	C	GFOD3P	0.459491	5.039	529	0.35633	292
chr1	3739164	T	C	GFOD3P	0.00288	1.083	1068	0.48358	246
chr1	3739244	G	A	GFOD3P	0.027186	1.189	1043	0.03385	1309
chr1	3743348	C	T	GFOD3P	0.056061	1.328	1006	0.19303	558
chr1	3746563	C	A	GFOD3P	-0.013592	1.016	1083	0.78981	183
chr1	6783996	A	T	CAMTA1-DT	1.546016	14.45	168	0.25314	384
chr1	6784188	T	G	CAMTA1-DT	-0.455271	0.18	1342	0.11979	973
chr1	6784188	T	G	CAMTA1-DT	-0.455271	0.18	1342	0.11979	973
chr1	7008464	T	C	CAMTA1-AS3	0.387122	4.246	594	0.15292	766
chr1	7389663	G	T	CAMTA1-AS2	-0.149972	0.594	1211	0.15213	771
chr1	8026785	G	T	ERRFI1-DT	0.285489	3.116	715	0.58159	217
chr1	23759622	G	C	ELOA-AS1	1.052227	10.91	236	0.26886	362
chr1	26692487	T	A	ENSG00000260063,ENSG00000290006	2.662767	19.7	63	0.99175	13
chr1	27670095	C	A	ENSG00000225886	0.131477	1.769	915	0.14151	837
chr1	28506602	A	G	SNHG3	0.647218	6.899	399	0.2843	348
chr1	28507326	TC	AA	SNHG3	0.241546	2.668	765	NA	NA
chr1	28509014	C	G	SNHG3	0.145825	1.868	894	0.32201	309
chr1	28509209	A	G	SNHG3	0.314186	3.428	687	0.88573	153
chr1	28509916	G	C	SNHG3	0.013738	1.129	1055	0.19749	542
chr1	28510288	G	A	SNHG3	-0.118457	0.674	1183	0.24832	395
chr1	39896580	C	T	MYCL-AS1	0.945039	9.71	264	0.9706	56
chr1	39898802	G	C	MYCL-AS1	0.759471	7.916	332	0.45612	252
chr1	42958910	C	A	SLC2A1-DT,ENSG00000283973	1.219338	12.34	214	0.96109	70
chr1	42959153	G	C	SLC2A1-DT,ENSG00000283973	0.843088	8.698	297	0.24555	400
chr1	42959184	C	A	SLC2A1-DT,ENSG00000283973	0.85089	8.774	294	0.20904	494
chr1	42974480	C	T	SLC2A1-DT,ENSG00000298429	0.110348	1.632	941	0.12168	959
chr1	42976187	TA	AT	SLC2A1-DT,ENSG00000298429	0.045832	1.277	1025	NA	NA
chr1	47228344	C	G	ENSG00000226252,ENSG00000307358	0.892782	9.187	281	0.30949	320
chr1	47228636	G	T	ENSG00000226252,ENSG00000307358	0.571806	6.183	452	0.30654	324
chr1	68024559	G	T	GNG12-AS1	-0.68078	0.077	1381	0.11007	1040
chr1	68034674	GG	AT	GNG12-AS1	0.144069	1.855	896	NA	NA
chr1	68071850	G	T	GNG12-AS1	1.215483	12.31	215	0.45843	251
chr1	68100697	G	T	GNG12-AS1	0.995445	10.28	250	0.09849	1105
chr1	68100720	G	T	GNG12-AS1	0.568905	6.155	454	0.20187	520
chr1	68202843	C	A	GNG12-AS1	0.41693	4.577	565	0.32392	308
chr1	68202909	C	T	GNG12-AS1	-0.290537	0.34	1290	0.17425	642
chr1	85276733	G	A	BCL10-AS1	0.468391	5.133	519	0.9775	40
chr1	85398466	G	A	BCL10-AS1	0.722471	7.585	346	0.16224	707
chr1	86703784	A	T	CLCA4-AS1	0.423555	4.65	559	0.23076	425
chr1	86703828	G	C	CLCA4-AS1	0.413118	4.535	570	0.29472	338
chr1	100462576	G	T	ENSG00000228086	0.233041	2.587	775	0.18414	602
chr1	101235771	G	A	S1PR1-DT,ENSG00000306729	1.728412	15.44	147	0.92286	118
chr1	101243576	G	T	RP4-575N6.5	0.656737	6.988	391	0.78452	184
chr1	101243688	C	A	RP4-575N6.5	0.372935	4.087	612	0.20853	497
chr1	107994443	T	A	VAV3-AS1	0.713	7.5	351	0.3248	307
chr1	119909730	T	C	RP5-1042I8.7	0.855142	8.816	293	0.12111	962
chr1	119909893	C	A	RP5-1042I8.7	-0.090557	0.753	1158	0.0871	1168
chr1	150515810	G	C	ENSG00000307101,FALEC	0.177645	2.106	850	0.42183	264
chr1	150974003	G	A	ENSG00000231073	1.806679	15.83	139	0.90859	128
chr1	150975321	G	A	ENSG00000231073	0.469797	5.148	516	0.10061	1095
chr1	173063952	A	G	ENSG00000224000	0.136647	1.804	906	0.12634	927
chr1	176018516	C	T	ENSG00000228686	0.387736	4.253	592	0.07853	1204
chr1	176229153	G	T	COP1-DT	1.066646	11.06	231	0.68829	200
chr1	176229306	G	A	COP1-DT	0.110623	1.634	939	0.09259	1135
chr1	179953367	A	T	ENSG00000260360	0.193581	2.236	831	0.07806	1208
chr1	179954239	T	C	ENSG00000260360	-0.277895	0.357	1281	0.22205	455
chr1	180117292	G	A	ENSG00000261817	0.371199	4.067	614	0.91479	122
chr1	202811899	A	G	PCAT6,ENSG00000295157	0.529886	5.768	480	0.13425	879
chr1	203299113	C	G	BTG2-DT	0.018753	1.151	1050	0.20174	522
chr1	203299869	C	T	BTG2-DT	0.101125	1.576	953	0.17009	668
chr1	203300226	C	T	BTG2-DT	0.829623	8.568	303	0.30801	323
chr1	203301108	G	C	BTG2-DT	0.013616	1.129	1056	0.26392	370
chr1	205435495	G	C	BLACAT1	0.735244	7.7	336	0.21534	474
chr1	205436374	TG	T	BLACAT1	0.591019	6.369	432	NA	NA
chr1	205437267	G	A	BLACAT1	0.613719	6.586	417	0.36762	287
chr1	211432521	A	T	LINC00467	1.987333	16.69	119	0.94631	91
chr1	211434522	C	A	LINC00467	-0.06976	0.817	1142	0.07146	1233
chr1	211434832	A	G	LINC00467	0.709844	7.472	355	0.14395	824
chr1	211435185	G	C	LINC00467	0.276409	3.02	727	0.73531	192
chr1	229258695	CC	AA	LINC02814,RAB4A-AS1	0.410201	4.503	574	NA	NA
chr1	229271143	G	T	RAB4A-AS1	0.747043	7.805	334	0.21322	482
chr1	229271164	G	T	RAB4A-AS1	3.227004	21.8	38	0.92955	107
chr2	8007791	T	A	LINC00299	-0.115594	0.682	1179	0.10591	1066
chr2	8008385	G	T	LINC00299	0.08151	1.463	977	0.14964	788
chr2	8008597	A	T	LINC00299	-0.727556	0.065	1385	0.1082	1049
chr2	8243588	A	T	LINC00299	-0.247819	0.402	1263	0.08494	1178
chr2	8243620	C	A	LINC00299	0.00529	1.093	1065	0.11277	1024
chr2	8297061	C	A	LINC00299	0.199882	2.289	821	0.09769	1108
chr2	8299760	T	A	LINC00299	-0.410054	0.213	1335	0.03931	1307
chr2	8312801	C	A	LINC00299	-0.17271	0.543	1223	0.16843	678
chr2	11400418	G	A	LINC00570,ENSG00000297262	0.468963	5.139	518	0.09124	1143
chr2	15920894	T	C	MYCNUT,MYCNOS	-0.25843	0.385	1269	0.10629	1062
chr2	15920956	T	A	MYCNUT,MYCNOS	0.684815	7.245	371	0.1966	547
chr2	15936559	G	T	MYCNUT,MYCNOS	-0.145142	0.606	1205	0.09296	1133
chr2	15936908	C	T	MYCNUT,MYCNOS	-0.072644	0.808	1144	0.09145	1141
chr2	15941174	G	T	MYCNOS	-0.041968	0.911	1120	0.17157	660
chr2	15941553	A	T	MYCNOS	0.504523	5.51	491	0.13621	869
chr2	28308487	A	G	ENSG00000223522	0.66033	7.021	385	0.95491	79
chr2	28309104	C	T	ENSG00000223522	0.267412	2.927	733	0.12324	947
chr2	28310402	C	A	ENSG00000223522	0.578027	6.243	446	0.55521	227
chr2	28384971	T	C	ENSG00000298043,FOSL2-AS1	-0.034799	0.936	1109	0.1256	931
chr2	28386524	C	T	ENSG00000298043,FOSL2-AS1	0.92798	9.536	269	0.14417	821
chr2	28386970	C	A	ENSG00000298043,FOSL2-AS1	0.227266	2.533	784	0.14191	834
chr2	44921623	T	C	LINC01833	0.631447	6.752	407	0.1715	662
chr2	44921624	G	A	LINC01833	0.375918	4.12	608	0.17866	622
chr2	44921842	G	C	LINC01833	-0.029753	0.955	1103	0.19086	567
chr2	44921941	G	A	LINC01833	0.472739	5.179	514	0.20057	528
chr2	44930241	G	T	LINC01833	0.903276	9.291	277	0.25485	382
chr2	47331589	T	A	EPCAM-DT,ENSG00000301821,BCYRN1	-0.058078	0.855	1134	0.04816	1291
chr2	47332743	GG	AC	EPCAM-DT,ENSG00000301821,BCYRN1	0.249132	2.743	752	NA	NA
chr2	47337482	A	G	EPCAM-DT,ENSG00000301821,BCYRN1	0.430518	4.726	551	0.1291	911
chr2	47337649	C	A	EPCAM-DT,ENSG00000301821,BCYRN1	0.542875	5.898	465	0.21897	465
chr2	47338181	C	A	EPCAM-DT,ENSG00000301821,BCYRN1	-0.275551	0.36	1276	0.05363	1283
chr2	47339647	C	A	EPCAM-DT,ENSG00000301821,BCYRN1	-0.392407	0.228	1327	0.05246	1287
chr2	47340336	A	T	EPCAM-DT,ENSG00000301821,BCYRN1	-0.443343	0.188	1341	0.17742	630
chr2	60825264	A	T	REL-DT	0.656256	6.983	393	0.08896	1158
chr2	60847893	G	C	REL-DT	0.876196	9.024	288	0.55598	226
chr2	60848508	A	T	REL-DT	0.380803	4.175	602	0.04393	1301
chr2	88538806	C	A	ENSG00000225420	-0.180917	0.525	1234	0.0405	1305
chr2	88538815	G	T	ENSG00000225420	0.051943	1.307	1013	0.07595	1218
chr2	88538902	C	A	ENSG00000225420	0.203397	2.319	815	0.10461	1073
chr2	88574519	C	A	ENSG00000225420	0.084026	1.477	973	0.3295	306
chr2	88574545	C	T	ENSG00000225420	0.737528	7.72	335	0.27076	360
chr2	95051442	C	A	ENSG00000231062	-0.146376	0.603	1207	0.20196	519
chr2	95053091	G	A	ENSG00000231062	0.235436	2.61	774	0.21224	484
chr2	100105122	G	T	ENSG00000230393	0.996254	10.29	249	0.14815	795
chr2	100106240	C	G	ENSG00000230393	1.057009	10.96	235	0.22097	460
chr2	100106697	G	A	ENSG00000230393	1.16569	11.93	222	0.2155	473
chr2	100107025	C	A	ENSG00000230393	0.579738	6.26	442	0.27845	353
chr2	100107026	A	C	ENSG00000230393	0.24654	2.717	760	0.18151	611
chr2	107755491	C	G	GACAT1	-0.014759	1.012	1084	0.07654	1213
chr2	119245382	G	A	STEAP3-AS1	1.013988	10.49	246	0.20163	523
chr2	119245599	G	T	STEAP3-AS1	5.591188	32	6	0.99107	15
chr2	144518437	A	C	ZEB2-AS1	2.563737	19.27	73	0.95256	83
chr2	144519379	G	T	ZEB2-AS1	2.93779	20.9	47	0.96596	66
chr2	144519646	A	G	ZEB2-AS1	1.968899	16.61	121	0.9013	135
chr2	144520222	A	G	ZEB2-AS1	2.141108	17.4	102	0.99695	2
chr2	144520222	A	G	ZEB2-AS1	2.141108	17.4	102	0.99695	2
chr2	144520224	G	A	ZEB2-AS1	2.216568	17.75	99	0.99754	1
chr2	144520355	G	C	ZEB2-AS1	2.684564	19.79	62	0.99508	5
chr2	144520646	C	G	ZEB2-AS1	1.588491	14.69	160	0.8908	147
chr2	162075119	G	A	DPP4-DT	0.25993	2.85	743	0.21428	479
chr2	162170728	G	T	ENSG00000236841	0.803428	8.318	312	0.226	440
chr2	162172339	C	G	ENSG00000236841	0.048328	1.289	1021	0.22769	435
chr2	162172578	A	T	ENSG00000236841	1.304944	12.94	204	0.30238	330
chr2	173215766	A	C	MAP3K20-AS1	-0.007698	1.04	1079	0.15789	741
chr2	174575332	C	A	ENSG00000236449,ENSG00000237798	3.217296	21.8	39	0.97606	44
chr2	174575338	C	A	ENSG00000236449,ENSG00000237798	3.847209	23.6	29	0.98623	25
chr2	178415849	C	T	CHROMR	0.566282	6.129	455	0.0933	1129
chr2	178418556	T	A	CHROMR	-0.002512	1.061	1074	0.04449	1299
chr2	178432062	T	G	CHROMR	0.165471	2.012	866	0.22992	428
chr2	178439004	G	A	CHROMR	0.584639	6.308	441	0.11589	995
chr2	178439126	C	T	CHROMR	0.17573	2.091	854	0.12131	961
chr2	186641470	G	A	ENSG00000227227	1.877142	16.17	132	0.8837	157
chr2	186660545	G	T	ENSG00000227227	-0.276112	0.359	1278	0.09359	1126
chr2	189095124	G	C	ENSG00000228073	-0.023368	0.979	1094	0.10669	1060
chr2	192031686	T	C	CAVIN2-AS1	0.194269	2.241	830	0.11602	994
chr2	192043901	G	C	CAVIN2-AS1	0.080942	1.46	979	0.04608	1295
chr2	192044504	G	T	CAVIN2-AS1	-0.225503	0.439	1251	0.04785	1292
chr2	192776126	C	A	PCGEM1	0.347126	3.796	644	0.17732	631
chr2	192776468	C	A	PCGEM1	0.127194	1.74	924	0.17629	633
chr2	192776493	G	T	PCGEM1	-0.515045	0.143	1358	0.11378	1019
chr2	201150016	A	G	CFLAR-AS1	0.328212	3.584	661	0.22927	431
chr2	201151207	G	A	CFLAR-AS1	0.665288	7.066	381	0.371	285
chr2	201153575	G	T	CFLAR-AS1	0.435937	4.785	546	0.11417	1015
chr2	203328909	A	T	ENSG00000256458	-0.349451	0.27	1314	0.15661	744
chr2	203328929	C	T	ENSG00000256458	1.024618	10.61	243	0.22232	452
chr2	205761975	C	G	NRP2-AS1	-0.479779	0.164	1350	0.18249	608
chr2	205763825	G	T	NRP2-AS1	2.107137	17.25	106	0.97694	42
chr2	207239871	C	G	MYOSLID,MYOSLID-AS1	-0.351922	0.267	1315	0.1488	792
chr2	207517627	G	C	MYOSLID-AS1	0.166758	2.021	865	0.07085	1239
chr2	207529718	G	C	MYOSLID-AS1	-0.275583	0.36	1277	0.24419	403
chr2	208255253	A	G	IDH1-AS1	-1.328826	0.008	1409	0.23371	416
chr2	216694686	G	A	TESHL	2.820581	20.4	54	0.92068	119
chr2	227228621	C	T	MFF-DT	0.264065	2.893	738	0.10471	1071
chr2	227245871	A	T	MFF-DT	-0.847198	0.042	1397	0.10243	1087
chr2	227325186	C	A	MFF-DT	0.96077	9.878	258	0.01439	1310
chr2	241725119	G	T	ENSG00000235351	0.6953	7.34	366	0.77697	186
chr3	3039413	T	A	CNTN4-AS1	0.790439	8.197	315	0.23251	419
chr3	3042919	A	G	CNTN4-AS1	0.265674	2.909	734	0.26092	374
chr3	3043119	C	G	CNTN4-AS1	4.181095	24.5	26	0.9926	9
chr3	4749414	G	T	EGOT	0.02503	1.179	1046	0.29837	334
chr3	24833137	G	T	AC133680.1	0.423596	4.651	558	0.11561	1002
chr3	26620955	T	G	LRRC3B-AS1	0.156186	1.942	881	0.17183	656
chr3	26620989	C	CA	LRRC3B-AS1	-0.520153	0.141	1359	NA	NA
chr3	26712739	C	A	AC114877.3	-0.107112	0.705	1172	0.11864	980
chr3	49902671	T	A	ENSG00000230698	0.100999	1.575	954	0.25245	386
chr3	49902956	G	C	ENSG00000230698	3.111507	21.5	42	0.89834	137
chr3	49903823	A	C	ENSG00000230698	0.733416	7.683	338	0.34189	300
chr3	49903858	G	C	ENSG00000230698	0.710216	7.475	354	0.51258	238
chr3	50345526	A	C	ZMYND10-AS1	1.067918	11.07	230	0.66828	203
chr3	50345552	C	A	ZMYND10-AS1	4.675677	26.2	17	0.92889	109
chr3	55488049	T	G	WNT5A-AS1	0.605412	6.507	425	0.13135	898
chr3	64973818	G	T	ADAMTS9-AS2,ENSG00000300285	0.103862	1.593	947	0.08906	1157
chr3	64975053	AC	TA	ADAMTS9-AS2,ENSG00000300285	0.190986	2.214	835	NA	NA
chr3	116369929	A	T	LSAMP-AS1	1.039839	10.78	239	0.08611	1172
chr3	116370034	G	T	LSAMP-AS1	-0.021394	0.986	1091	0.11694	992
chr3	116709905	A	G	TUSC7	0.281413	3.073	722	0.13074	900
chr3	116709994	C	G	TUSC7	-0.284815	0.347	1288	0.12465	940
chr3	116710253	A	C	TUSC7	0.364289	3.989	626	0.1045	1075
chr3	116710353	A	C	TUSC7	0.107364	1.614	944	0.15966	724
chr3	116712376	G	T	TUSC7	1.473259	14.02	181	0.97519	46
chr3	116712435	C	G	TUSC7	2.856998	20.6	53	0.97738	41
chr3	116712656	AG	A	TUSC7	-0.675362	0.079	1379	NA	NA
chr3	116714049	T	A	TUSC7	0.592512	6.383	430	0.14531	815
chr3	116716291	GG	TT	TUSC7	0.603619	6.49	426	NA	NA
chr3	116716432	A	G	TUSC7	1.852541	16.05	134	0.95353	80
chr3	116716439	T	A	TUSC7	3.515602	22.7	33	0.98073	30
chr3	116716692	C	A	TUSC7	0.198943	2.281	823	0.18627	596
chr3	116717168	G	C	TUSC7	0.541235	5.881	466	0.1666	685
chr3	116723367	G	T	TUSC7	-0.259783	0.383	1271	0.12796	921
chr3	116723418	C	A	TUSC7	0.01152	1.12	1060	0.11313	1022
chr3	116723580	G	T	TUSC7	0.864918	8.912	290	0.17224	654
chr3	123585744	T	A	MYLK-AS1	0.69161	7.306	367	0.05581	1280
chr3	123585744	T	A	MYLK-AS1	0.69161	7.306	367	0.05581	1280
chr3	123629608	G	T	MYLK-AS1	1.091352	11.29	228	0.27788	354
chr3	123629749	G	T	MYLK-AS1	-0.081211	0.781	1152	0.23287	418
chr3	138936031	G	A	LINC01391,ENSG00000300820	0.639558	6.828	403	0.18883	584
chr3	138936168	C	A	LINC01391,ENSG00000300820	0.479652	5.252	510	0.17828	626
chr3	138936432	C	G	LINC01391,ENSG00000300820	0.814188	8.42	308	0.12977	906
chr3	138936462	C	T	LINC01391,ENSG00000300820	0.887524	9.135	284	0.16549	693
chr3	138938166	G	T	LINC01391,ENSG00000300820	0.349674	3.825	640	0.18918	580
chr3	139452023	C	T	COPB2-DT	0.26513	2.903	736	0.14657	806
chr3	153161684	C	A	ENSG00000288787,ENSG00000289885	0.403224	4.426	582	0.34436	299
chr3	159988911	T	G	IL12A-AS1	1.819492	15.89	138	0.88556	154
chr3	160012009	G	A	IL12A-AS1	0.467924	5.128	520	0.12096	965
chr3	160206572	A	AG	IL12A-AS1	0.25745	2.825	747	NA	NA
chr3	160207044	T	A	IL12A-AS1	0.292488	3.191	708	0.15902	727
chr3	160753975	T	G	PPM1L-DT	0.985249	10.16	254	0.23026	427
chr3	160755019	G	T	PPM1L-DT	0.687949	7.273	368	0.15008	786
chr3	181030625	T	C	SOX2-OT	0.347411	3.799	643	0.11338	1021
chr3	181056842	A	T	SOX2-OT	2.587116	19.37	72	0.98809	20
chr3	181088927	G	T	SOX2-OT,ENSG00000296152	0.498548	5.448	496	0.13615	870
chr3	181359487	G	T	SOX2-OT,ENSG00000241231	0.050303	1.299	1016	0.15395	760
chr3	181359808	T	C	SOX2-OT,ENSG00000241231	0.284586	3.106	716	0.10782	1052
chr3	181550800	T	C	SOX2-OT,ENSG00000239381	-0.134597	0.632	1195	0.04682	1293
chr3	181563570	G	T	SOX2-OT,ENSG00000239381	0.650189	6.927	396	0.17147	663
chr3	181563582	T	C	SOX2-OT,ENSG00000239381	-0.560369	0.121	1367	0.14605	810
chr3	181630931	A	C	SOX2-OT,ENSG00000239381	0.003649	1.086	1067	0.22206	454
chr3	181690834	T	C	SOX2-OT,ENSG00000239381	-0.016624	1.005	1086	0.13693	864
chr3	181701385	C	G	SOX2-OT	2.556436	19.24	74	0.94057	99
chr3	181702362	A	T	SOX2-OT	1.504623	14.21	177	0.34589	297
chr3	181707466	T	C	SOX2-OT,ENSG00000289435	0.411188	4.514	572	0.24654	398
chr3	181739726	G	T	SOX2-OT	0.911593	9.373	274	0.57132	223
chr3	181741079	G	T	SOX2-OT	0.314751	3.434	684	0.17496	639
chr3	181741593	G	T	SOX2-OT	2.285316	18.05	95	0.97485	48
chr3	181741677	G	T	SOX2-OT	0.777092	8.075	323	0.97004	57
chr3	181741757	CC	AG	SOX2-OT	2.769037	20.2	59	NA	NA
chr3	181741785	C	G	SOX2-OT	2.781801	20.3	57	0.98866	19
chr3	181742367	A	G	SOX2-OT	0.39075	4.287	589	0.22182	457
chr3	181778891	C	A	SOX2-OT,ENSG00000294860	0.103184	1.589	949	0.06784	1246
chr3	181790769	G	C	SOX2-OT	-0.13761	0.624	1199	0.1327	889
chr3	186852536	G	T	ADIPOQ-AS1	-0.054079	0.869	1129	0.21872	466
chr3	186856293	G	T	ADIPOQ-AS1	-0.121668	0.665	1186	0.15886	729
chr3	193618913	G	A	OPA1-AS1	4.420648	25.2	21	0.98672	22
chr3	195836888	A	T	LINC01983	0.318473	3.475	676	0.14735	801
chr4	1249420	GC	TT	CTBP1-DT,ENSG00000305225	0.908376	9.341	275	NA	NA
chr4	1250075	G	A	CTBP1-DT,ENSG00000305225	0.513102	5.598	489	0.18001	620
chr4	1250958	C	T	CTBP1-DT,ENSG00000305225	0.171745	2.06	858	0.11695	991
chr4	1252496	T	C	CTBP1-DT,ENSG00000305225	0.577106	6.234	447	0.07646	1215
chr4	1253910	G	T	CTBP1-DT,ENSG00000305225	0.443018	4.862	540	0.1199	970
chr4	1265777	G	T	CTBP1-DT	0.069073	1.395	994	0.06697	1249
chr4	1266014	C	A	CTBP1-DT	0.078104	1.444	986	0.09688	1111
chr4	7754101	G	T	AFAP1-AS1	0.081253	1.461	978	0.06531	1256
chr4	7772241	C	G	AFAP1-AS1	-0.134051	0.633	1194	0.13076	899
chr4	7773231	G	A	AFAP1-AS1	0.276819	3.025	726	0.23658	411
chr4	7773489	G	C	AFAP1-AS1	0.482143	5.278	508	0.16689	683
chr4	7774914	A	C	AFAP1-AS1	0.160988	1.978	872	0.27533	356
chr4	7775159	C	T	AFAP1-AS1	0.176719	2.099	851	0.14624	809
chr4	7776377	T	C	AFAP1-AS1	-0.345492	0.274	1313	0.12288	950
chr4	13546432	G	T	ENSG00000308493,LINC01096	0.181272	2.135	845	0.22186	456
chr4	13546529	G	A	ENSG00000308493,LINC01096	0.721438	7.576	347	0.15444	757
chr4	13547069	TG	T	ENSG00000308493,LINC01096	0.95881	9.856	261	NA	NA
chr4	13547745	G	A	LINC01096	0.346665	3.791	645	0.19453	553
chr4	21843381	G	T	KCNIP4-IT1	0.025114	1.179	1047	0.05951	1272
chr4	21843443	G	C	KCNIP4-IT1	-0.041216	0.913	1119	0.10269	1084
chr4	21843637	C	A	KCNIP4-IT1	-0.006827	1.043	1076	0.12646	926
chr4	21843906	G	T	KCNIP4-IT1	-0.352602	0.266	1316	0.11743	988
chr4	21844286	A	G	KCNIP4-IT1	0.073065	1.416	988	0.13496	876
chr4	21844559	G	T	KCNIP4-IT1	0.134442	1.789	912	0.15166	774
chr4	21844804	G	T	KCNIP4-IT1	-0.043744	0.904	1121	0.17146	664
chr4	21845149	C	A	KCNIP4-IT1	0.325307	3.551	665	0.12265	953
chr4	21845246	C	T	KCNIP4-IT1	0.419914	4.61	563	0.17244	653
chr4	21845477	C	A	KCNIP4-IT1	0.000578	1.073	1069	0.10966	1043
chr4	21845571	C	A	KCNIP4-IT1	-0.208786	0.47	1245	0.14151	838
chr4	21845860	A	T	KCNIP4-IT1	0.867134	8.934	289	0.11382	1018
chr4	21846147	C	A	KCNIP4-IT1	-0.12545	0.655	1189	0.15076	782
chr4	21846202	T	C	KCNIP4-IT1	0.14395	1.854	898	0.13953	852
chr4	21846229	T	A	KCNIP4-IT1	0.192733	2.229	833	0.14535	814
chr4	21846518	G	C	KCNIP4-IT1	-1.070127	0.019	1405	0.08808	1164
chr4	21847070	G	A	KCNIP4-IT1	0.025951	1.183	1044	0.14011	846
chr4	21847567	C	T	KCNIP4-IT1	-0.003894	1.055	1075	0.15373	762
chr4	21848004	C	G	KCNIP4-IT1	-0.069658	0.817	1143	0.16456	698
chr4	21848341	C	A	KCNIP4-IT1	0.156559	1.945	879	0.13471	878
chr4	21848656	G	T	KCNIP4-IT1	0.38822	4.258	591	0.14075	841
chr4	21848660	C	T	KCNIP4-IT1	0.370832	4.063	615	0.1028	1083
chr4	21848779	G	A	KCNIP4-IT1	-0.478242	0.165	1349	0.12053	967
chr4	21849152	G	T	KCNIP4-IT1	-0.158644	0.574	1214	0.16664	684
chr4	21849232	CT	C	KCNIP4-IT1	0.12891	1.752	920	NA	NA
chr4	21850215	C	A	KCNIP4-IT1	-0.741192	0.062	1390	0.04582	1296
chr4	21850968	G	T	KCNIP4-IT1	0.517139	5.639	486	0.15173	773
chr4	21851039	T	A	KCNIP4-IT1	-0.549287	0.126	1366	0.10024	1097
chr4	21851517	G	A	KCNIP4-IT1	-0.06694	0.826	1138	0.06229	1267
chr4	21851811	T	A	KCNIP4-IT1	-0.108896	0.7	1174	0.09075	1148
chr4	21852321	G	T	KCNIP4-IT1	-0.333322	0.287	1308	0.15233	770
chr4	21852556	T	A	KCNIP4-IT1	0.892415	9.184	282	0.88629	151
chr4	21852955	G	C	KCNIP4-IT1	0.967856	9.956	256	0.2578	379
chr4	41221348	A	T	UCHL1-DT	0.454784	4.989	533	0.45381	253
chr4	57109953	C	G	IGFBP7-AS1	2.620225	19.52	67	0.85615	174
chr4	57110173	C	T	IGFBP7-AS1	4.898108	27.3	14	0.90151	134
chr4	57110357	G	T	IGFBP7-AS1	1.565639	14.56	164	0.1782	627
chr4	57201272	G	A	IGFBP7-AS1	1.57895	14.64	161	0.97353	51
chr4	57201419	A	T	IGFBP7-AS1	-0.279395	0.355	1282	0.18062	617
chr4	57205378	G	T	IGFBP7-AS1	0.614372	6.592	416	0.24578	399
chr4	57205400	A	T	IGFBP7-AS1	0.244919	2.701	761	0.20877	495
chr4	57205447	C	A	IGFBP7-AS1	0.197124	2.265	827	0.20423	512
chr4	76005339	C	A	SDAD1-AS1	-0.120306	0.669	1185	0.07184	1231
chr4	86013163	G	A	RP13-514E23.1	0.531397	5.783	477	0.18806	588
chr4	86117890	C	G	MAPK10-AS1	0.612598	6.575	419	0.5551	228
chr4	89551404	C	A	ENSG00000251095	0.223435	2.498	790	0.10338	1082
chr4	89551474	C	A	ENSG00000251095	-0.733893	0.064	1387	0.08987	1154
chr4	89627850	G	T	ENSG00000251095,ENSG00000288563	0.716979	7.536	349	0.13379	881
chr4	89627870	G	T	ENSG00000251095,ENSG00000288563	0.936445	9.621	267	0.14389	825
chr4	89660284	T	A	ENSG00000251095,ENSG00000288563	0.733183	7.681	339	0.11479	1008
chr4	89681599	G	T	ENSG00000251095,ENSG00000288563	0.335701	3.668	653	0.14873	793
chr4	89685456	C	T	ENSG00000251095,ENSG00000288563	-0.301916	0.325	1297	0.13713	862
chr4	89685612	T	A	ENSG00000251095,ENSG00000288563	0.486822	5.327	501	0.26231	372
chr4	89685771	C	T	ENSG00000251095,ENSG00000288563	0.161248	1.98	871	0.12876	916
chr4	89686224	C	A	ENSG00000251095,ENSG00000288563	-0.161272	0.568	1217	0.15434	758
chr4	89686306	G	T	ENSG00000251095,ENSG00000288563	0.31455	3.432	686	0.20207	518
chr4	89692956	C	A	ENSG00000251095,ENSG00000288563	-0.264563	0.376	1273	0.06398	1258
chr4	89693029	G	T	ENSG00000251095,ENSG00000288563	0.103069	1.588	951	0.21421	480
chr4	89693068	T	C	ENSG00000251095,ENSG00000288563	0.055835	1.326	1007	0.10245	1085
chr4	89693686	G	C	ENSG00000251095,ENSG00000288563	0.078566	1.446	982	0.3124	317
chr4	89838432	A	G	SNCA-AS1	-0.176405	0.535	1229	0.11787	985
chr4	89838468	G	A	SNCA-AS1	-0.073145	0.806	1145	0.03472	1308
chr4	89839362	G	T	SNCA-AS1	0.649789	6.923	397	0.22856	434
chr4	89839847	G	A	SNCA-AS1	0.034049	1.221	1039	0.11913	978
chr4	89840331	G	A	SNCA-AS1	-0.333354	0.287	1309	0.10642	1061
chr4	89840518	T	A	SNCA-AS1	0.203312	2.318	816	0.14943	790
chr4	89841403	G	A	SNCA-AS1,ENSG00000301182	-0.095487	0.738	1161	0.12787	922
chr4	94744065	C	A	BMPR1B-DT	-0.253809	0.393	1268	0.13998	849
chr4	120066933	G	T	MAD2L1-DT	0.579767	6.26	443	0.37475	284
chr4	120084412	A	T	MAD2L1-DT	0.965608	9.931	257	0.11979	974
chr4	120085394	G	T	MAD2L1-DT	0.092829	1.527	966	0.16371	701
chr4	120085402	G	T	MAD2L1-DT	0.087621	1.497	970	0.12817	919
chr4	120335637	G	T	MAD2L1-DT	0.536831	5.837	471	0.06299	1264
chr4	120335732	G	T	MAD2L1-DT	1.038657	10.77	240	0.07857	1203
chr4	133094297	G	T	PCDH10-DT	-0.086845	0.764	1154	0.09307	1130
chr4	133094326	C	A	PCDH10-DT	0.184305	2.159	841	0.06838	1245
chr4	133094348	C	T	PCDH10-DT	-0.135263	0.63	1196	0.05941	1273
chr4	133094598	G	C	PCDH10-DT	-0.122964	0.662	1188	0.04014	1306
chr4	133094821	C	A	PCDH10-DT	0.06492	1.373	997	0.16212	708
chr4	133094993	G	C	PCDH10-DT	0.129203	1.754	918	0.68571	201
chr4	133095195	T	C	PCDH10-DT	0.259487	2.846	744	0.26462	369
chr4	133095273	T	C	PCDH10-DT	-0.139935	0.619	1202	0.04635	1294
chr4	133095813	C	A	PCDH10-DT	0.136525	1.803	907	0.10606	1064
chr4	133095841	G	T	PCDH10-DT	0.032615	1.214	1040	0.1058	1067
chr4	133139834	T	A	PCDH10-DT	0.318248	3.473	677	0.11866	979
chr4	143513580	C	A	SMARCA5-AS1	0.53246	5.793	475	0.60758	211
chr4	143513964	G	T	SMARCA5-AS1	9.183275	40	2	0.97114	55
chr4	152538365	T	G	MIR4453HG	1.568399	14.58	163	0.93067	106
chr4	152539075	C	G	MIR4453HG	-0.067034	0.826	1139	0.18085	616
chr4	174524371	C	T	ENSG00000251584,ENSG00000293043	-0.583761	0.111	1373	0.06024	1271
chr4	174524481	G	T	ENSG00000251584,ENSG00000293043	0.045155	1.273	1026	0.15085	780
chr4	174539308	G	T	ENSG00000251584,ENSG00000293043	0.178535	2.113	849	0.30412	326
chr4	174539867	T	A	ENSG00000251584,ENSG00000293043	0.478675	5.242	511	0.17578	636
chr4	177343048	G	C	ENSG00000249084	0.247228	2.724	758	0.15027	785
chr4	177356984	TA	T	ENSG00000249084	-0.574102	0.115	1372	NA	NA
chr4	184584467	G	T	LINC02365	0.238319	2.637	770	0.18224	609
chr5	271462	C	A	PDCD6-DT	0.265427	2.906	735	0.92653	113
chr5	31093995	A	C	ENSG00000289601	0.370829	4.063	616	0.09037	1150
chr5	37840460	T	C	GDNF-AS1	1.47148	14.01	182	0.38293	279
chr5	37869993	A	T	GDNF-AS1	0.587133	6.332	435	0.20155	525
chr5	37870183	G	A	GDNF-AS1	0.697304	7.358	365	0.12226	957
chr5	37870513	T	A	GDNF-AS1	0.624756	6.69	410	0.19266	559
chr5	37870597	GC	G	GDNF-AS1	-0.1399	0.619	1203	NA	NA
chr5	58741733	G	T	ENSG00000248475	-0.615697	0.098	1375	0.05357	1285
chr5	60917511	G	C	ERCC8-AS1	0.33488	3.658	656	0.14089	840
chr5	60919548	C	T	ERCC8-AS1	-0.158766	0.574	1215	0.09537	1117
chr5	76699370	G	T	ENSG00000225407	-0.092429	0.747	1160	0.01357	1311
chr5	83531410	G	T	VCAN-AS1	-0.157279	0.577	1212	0.11449	1010
chr5	83541534	C	T	VCAN-AS1	0.5302	5.771	479	0.19908	534
chr5	84384824	G	A	EDIL3-DT	1.901557	16.29	131	0.17348	649
chr5	84385495	G	T	EDIL3-DT	-0.53714	0.132	1364	0.11208	1029
chr5	84385895	G	A	EDIL3-DT	0.514817	5.615	488	0.23151	422
chr5	84387861	G	T	EDIL3-DT	-0.407956	0.215	1333	0.06378	1260
chr5	84387889	GAC	G	EDIL3-DT	-0.192833	0.501	1240	NA	NA
chr5	88269011	G	C	TMEM161B-DT	2.993048	21.1	44	0.97561	45
chr5	88275995	A	T	TMEM161B-DT	0.209766	2.375	803	0.0739	1227
chr5	88287461	G	T	TMEM161B-DT	-0.240666	0.414	1259	0.16303	705
chr5	88436306	G	C	TMEM161B-DT,MIR9-2HG	0.575739	6.221	448	0.40803	270
chr5	88889467	G	A	MEF2C-AS1	2.449897	18.77	77	0.86896	168
chr5	88948206	G	T	MEF2C-AS1	1.306404	12.95	203	0.22072	462
chr5	89031846	T	C	MEF2C-AS1	0.327858	3.58	663	0.20783	501
chr5	89031854	G	T	MEF2C-AS1	0.374141	4.1	611	0.2258	441
chr5	89031934	G	T	MEF2C-AS1	0.148481	1.887	892	0.18905	583
chr5	89304961	G	T	MEF2C-AS1	-0.139875	0.619	1204	0.15119	778
chr5	89304988	C	T	MEF2C-AS1	0.304982	3.327	692	0.17304	651
chr5	89465961	A	G	MEF2C-AS1,ENSG00000250831	0.598529	6.441	428	0.11922	977
chr5	89466025	C	T	MEF2C-AS1,ENSG00000250831	0.043289	1.264	1028	0.13146	897
chr5	91311277	A	G	LUCAT1	0.081825	1.465	976	0.10596	1065
chr5	91311873	T	G	LUCAT1	1.661898	15.09	154	0.94087	98
chr5	91312146	A	G	LUCAT1	0.570695	6.172	453	0.44066	257
chr5	132630649	A	G	TH2LCRR	1.693286	15.26	150	0.70817	197
chr5	132643711	G	T	TH2LCRR	-0.285361	0.347	1289	0.09581	1114
chr5	132644231	A	T	TH2LCRR	0.300944	3.283	697	0.09372	1125
chr5	135052523	G	T	PITX1-AS1	4.410658	25.2	22	0.42139	265
chr5	135075383	A	T	PITX1-AS1	0.009574	1.111	1061	0.12899	912
chr5	135343202	C	A	PITX1-AS1	0.374407	4.103	609	0.18777	589
chr5	135355129	AC	A	PITX1-AS1	-0.02376	0.977	1095	NA	NA
chr5	135355252	C	G	PITX1-AS1	0.414327	4.549	567	0.18853	585
chr5	135355372	G	A	PITX1-AS1	0.834255	8.612	302	0.19734	543
chr5	135355607	G	A	PITX1-AS1	-0.074258	0.803	1148	0.13003	905
chr5	135357512	G	C	PITX1-AS1	-0.007025	1.043	1077	0.1099	1041
chr5	135357652	G	C	PITX1-AS1	-0.41554	0.209	1339	0.07991	1197
chr5	135357676	A	C	PITX1-AS1	0.548023	5.949	462	0.16942	671
chr5	135357863	T	A	PITX1-AS1	0.805872	8.341	310	0.93725	101
chr5	136134419	A	G	SMAD5-AS1	0.919227	9.448	270	0.22432	445
chr5	139846972	GG	TT	ENSG00000250692	1.378817	13.43	194	NA	NA
chr5	139847845	T	C	ENSG00000250692	1.822052	15.91	137	0.86441	172
chr5	139856171	T	A	ENSG00000250692	0.058773	1.341	1004	0.09821	1107
chr5	142626983	C	A	SPRY4-AS1	0.941123	9.669	266	0.26771	364
chr5	146563307	T	C	ENSG00000304935,ENSG00000250407	0.055268	1.324	1009	0.0716	1232
chr5	146607731	G	T	ENSG00000250407	0.425611	4.673	556	0.16189	709
chr5	146607753	T	G	ENSG00000250407	0.239988	2.653	767	0.15462	756
chr5	151687106	G	T	CLMAT3	1.36003	13.31	196	0.87946	159
chr5	151687347	T	C	CLMAT3	-0.168695	0.551	1221	0.20821	500
chr5	151687384	AG	A	CLMAT3	0.622259	6.666	411	NA	NA
chr5	151687875	G	C	CLMAT3	-0.808348	0.049	1396	0.08875	1161
chr5	151724686	C	A	CLMAT3	0.206414	2.345	810	0.42	266
chr5	151724700	T	A	CLMAT3	0.836171	8.631	300	0.42644	261
chr6	7540847	C	A	DSP-AS1	0.086156	1.489	971	0.1181	984
chr6	7540850	C	G	DSP-AS1	0.364213	3.989	627	0.18474	598
chr6	8652254	G	C	ENSG00000285216,HULC	0.807888	8.36	309	0.17173	657
chr6	10409921	G	A	TFAP2A-AS1	4.569176	25.8	19	0.96692	65
chr6	22260493	G	T	CASC15	2.611153	19.48	69	0.97499	47
chr6	36391958	C	A	ETV7-AS1	0.185641	2.17	839	0.17381	647
chr6	36393405	A	T	RP1-50J22.4	-0.486794	0.159	1351	0.0755	1220
chr6	40344400	C	A	TDRG1,LINC00951	-0.037914	0.925	1114	0.18592	597
chr6	63571138	G	T	ENSG00000266680	-0.105905	0.708	1171	0.19644	548
chr6	63571221	T	C	ENSG00000266680	0.523505	5.703	484	0.19907	535
chr6	63571630	A	C	ENSG00000266680	1.44033	13.82	187	0.28743	344
chr6	63571630	A	C	ENSG00000266680	1.44033	13.82	187	0.28743	344
chr6	63572373	TC	T	ENSG00000266680	0.888884	9.149	283	NA	NA
chr6	63572668	C	G	ENSG00000266680	2.790717	20.3	58	0.97116	54
chr6	63572696	T	A	ENSG00000266680	3.173453	21.7	40	0.96912	59
chr6	73570296	G	T	EEF1A1-AS1,ENSG00000289286	-0.649459	0.087	1376	0.05443	1281
chr6	89950433	G	T	ENSG00000226455	3.507962	22.7	34	0.98523	26
chr6	113971498	G	A	HDAC2-AS2	2.371018	18.43	86	0.61217	210
chr6	114058845	G	T	HDAC2-AS2	1.059584	10.99	234	0.23059	426
chr6	114059200	C	A	HDAC2-AS2	0.65138	6.938	395	0.23559	413
chr6	114084588	A	T	HDAC2-AS2	0.403144	4.425	583	0.92647	114
chr6	114142973	G	A	HDAC2-AS2	0.089418	1.507	967	0.22981	429
chr6	114143702	G	T	HDAC2-AS2	1.129059	11.63	225	0.08373	1182
chr6	114239000	C	G	HDAC2-AS2	0.314642	3.433	685	0.10196	1090
chr6	114456025	C	A	HDAC2-AS2,LNCPOIR	0.049388	1.294	1020	0.11011	1039
chr6	114456525	CT	AA	HDAC2-AS2,LNCPOIR	0.15693	1.948	878	NA	NA
chr6	131951249	T	G	LINC01013	1.469246	14	183	0.59078	214
chr6	136647967	C	A	MAP3K5-AS1	0.007875	1.104	1062	0.15706	742
chr6	137824267	T	TGGC	ENSG00000299400,WAKMAR2	1.311465	12.99	202	NA	NA
chr6	137824272	G	T	ENSG00000299400,WAKMAR2	1.020509	10.57	245	0.20361	515
chr6	137854872	T	A	ENSG00000299400,WAKMAR2	0.100713	1.574	955	0.12591	930
chr6	137861474	C	T	ENSG00000299400,WAKMAR2	0.212262	2.397	802	0.18635	595
chr6	139166461	G	T	ENSG00000231329,ENSG00000293614	4.743228	26.5	15	0.9941	6
chr6	139169873	C	A	ENSG00000231329,ENSG00000293614	-0.175695	0.536	1227	0.10045	1096
chr6	139183279	G	C	ENSG00000231329,ENSG00000293614	-0.033285	0.942	1107	0.09152	1140
chr6	139201757	G	C	ENSG00000231329,ENSG00000293614	-0.364417	0.254	1322	0.14686	802
chr6	139239182	G	T	ENSG00000231329,ENSG00000293614,ENSG00000226571	0.382516	4.194	599	0.13339	886
chr6	145877798	C	G	EPM2A-DT	0.67049	7.114	377	0.16004	720
chr6	145883312	G	A	EPM2A-DT	0.014785	1.134	1053	0.11197	1031
chr6	145884464	T	C	EPM2A-DT	0.301665	3.29	695	0.14404	822
chr6	145884852	A	C	EPM2A-DT	1.938314	16.46	129	0.97788	39
chr6	151813445	C	T	ENSG00000233823	1.329201	13.11	200	0.36248	288
chr6	160005049	C	T	AIRN	0.320173	3.494	673	0.11015	1038
chr6	160005113	C	T	AIRN	0.368454	4.036	618	0.0909	1145
chr6	160006259	A	C	AIRN	-0.05142	0.878	1126	0.07726	1212
chr6	163046605	G	T	PACRG-AS2	-0.01163	1.024	1080	0.12879	915
chr6	163051287	G	T	PACRG-AS2	-0.365756	0.253	1324	0.10069	1094
chr6	163051393	G	T	PACRG-AS2	-0.06011	0.848	1136	0.13938	854
chr6	163051870	G	C	PACRG-AS2	-0.281422	0.352	1285	0.20526	509
chr6	163054123	G	T	PACRG-AS2	0.235958	2.615	773	0.08452	1179
chr6	166904624	C	A	ENSG00000308175,RPS6KA2-AS1	0.050143	1.298	1017	0.16016	716
chr6	169239271	C	T	THBS2-AS1	-0.035331	0.934	1111	0.11142	1035
chr7	521092	C	A	PDGFA-DT,ENSG00000303896	1.024114	10.61	244	0.40634	271
chr7	521544	C	A	PDGFA-DT,ENSG00000303896	0.067155	1.385	996	0.23347	417
chr7	521832	G	A	PDGFA-DT,ENSG00000303896	0.43115	4.733	550	0.2509	388
chr7	522400	C	A	PDGFA-DT,ENSG00000303896	1.760517	15.6	144	0.50197	241
chr7	19112538	C	A	ENSG00000232821	1.123017	11.58	227	0.27973	352
chr7	19113145	G	A	ENSG00000232821	0.156478	1.945	880	0.16823	681
chr7	19113915	T	A	ENSG00000232821	1.194354	12.15	219	0.30456	325
chr7	27096298	G	T	HOTAIRM1,ENSG00000293629	0.230344	2.562	781	0.26131	373
chr7	27099227	G	T	HOTAIRM1,ENSG00000293629,ENSG00000302880	0.436413	4.791	543	0.20018	531
chr7	27116495	G	T	ENSG00000293629,ENSG00000302880,HOXA-AS2	-0.78542	0.053	1393	0.16011	718
chr7	27116534	C	G	ENSG00000293629,ENSG00000302880,HOXA-AS2	0.365368	4.002	624	0.19403	556
chr7	27122154	C	A	ENSG00000293629,HOXA-AS2	0.700624	7.388	363	0.19483	552
chr7	27122356	G	T	ENSG00000293629,HOXA-AS2	0.887028	9.131	285	0.28686	346
chr7	27122432	C	T	ENSG00000293629,HOXA-AS2	0.524503	5.713	483	0.16398	700
chr7	27122681	C	A	ENSG00000293629,HOXA-AS2	0.534026	5.809	473	0.18915	582
chr7	27122753	C	G	ENSG00000293629,HOXA-AS2	0.66605	7.073	378	0.85121	176
chr7	27123552	A	T	HOXA-AS2	0.834328	8.613	301	0.14269	831
chr7	27124021	C	A	HOXA-AS2	0.702411	7.404	360	0.22124	459
chr7	27124047	C	A	HOXA-AS2	-0.683678	0.077	1382	0.15074	783
chr7	27124204	C	A	HOXA-AS2	-0.72645	0.065	1386	0.18981	572
chr7	27124236	C	G	HOXA-AS2	2.076134	17.11	110	0.93509	104
chr7	27124301	CC	GG	HOXA-AS2	2.942722	20.9	49	NA	NA
chr7	27130004	G	T	HOXA-AS2,ENSG00000273433,HOXA-AS3	1.755731	15.58	145	0.89171	144
chr7	27150733	G	C	ENSG00000273433,HOXA-AS3,ENSG00000272801	2.921234	20.8	50	0.89372	141
chr7	27150877	T	C	ENSG00000273433,HOXA-AS3,ENSG00000272801	1.98549	16.68	120	0.53116	234
chr7	27150999	A	C	ENSG00000273433,HOXA-AS3,ENSG00000272801	0.53054	5.774	478	0.12228	956
chr7	27151393	G	A	ENSG00000273433,HOXA-AS3,ENSG00000272801	0.66141	7.031	383	0.18975	574
chr7	27152464	C	A	ENSG00000273433,HOXA-AS3,ENSG00000272801	1.667723	15.12	153	0.15883	731
chr7	27152486	G	A	ENSG00000273433,HOXA-AS3,ENSG00000272801	1.353274	13.27	197	0.8868	150
chr7	27153001	G	A	ENSG00000273433,HOXA-AS3,ENSG00000272801	0.012366	1.123	1059	0.15261	768
chr7	27153172	G	T	ENSG00000273433,HOXA-AS3,ENSG00000272801	-0.247952	0.402	1264	0.13244	893
chr7	27153521	C	A	ENSG00000273433,HOXA-AS3,ENSG00000272801	-0.366492	0.252	1325	0.11522	1005
chr7	27154415	C	A	ENSG00000273433,HOXA-AS3,ENSG00000272801	2.812186	20.4	55	0.85165	175
chr7	27155172	C	G	ENSG00000273433,HOXA-AS3,ENSG00000272801	5.246984	29.5	8	0.95915	72
chr7	27184785	G	C	ENSG00000293630,HOXA11-AS	2.994196	21.1	45	0.9468	89
chr7	27186094	T	C	ENSG00000293630,HOXA11-AS	0.63369	6.773	404	0.12891	914
chr7	27188601	G	A	ENSG00000293630,HOXA11-AS,ENSG00000253508	1.947821	16.51	127	0.87695	161
chr7	27188902	T	A	ENSG00000293630,HOXA11-AS,ENSG00000253508	2.826332	20.4	56	0.90244	133
chr7	27201109	C	A	HOTTIP	0.547629	5.945	464	0.21977	464
chr7	27201229	GC	TT	HOTTIP	0.859538	8.859	291	NA	NA
chr7	39404610	G	T	POU6F2-AS1	0.141375	1.837	903	0.11394	1016
chr7	39406076	T	A	POU6F2-AS1	0.633614	6.773	405	0.21168	485
chr7	39406091	G	T	POU6F2-AS1	-0.36409	0.255	1321	0.15881	732
chr7	39406350	C	A	POU6F2-AS1	0.993032	10.25	252	0.25572	380
chr7	41694066	C	A	INHBA-AS1	2.760778	20.2	60	0.88342	158
chr7	41711239	A	T	INHBA-AS1	0.537677	5.846	469	0.31553	315
chr7	41711363	G	A	INHBA-AS1	0.310417	3.386	691	0.08587	1173
chr7	41711662	G	T	INHBA-AS1	0.572318	6.188	451	0.27264	359
chr7	41711694	G	A	INHBA-AS1	0.161841	1.984	869	0.26712	367
chr7	41711712	G	T	INHBA-AS1	-0.166392	0.556	1219	0.2951	337
chr7	41712115	G	A	INHBA-AS1	0.097489	1.555	961	0.17223	655
chr7	41712189	T	C	INHBA-AS1	0.098447	1.56	958	0.17009	669
chr7	41776868	C	G	INHBA-AS1,ENSG00000309263	0.324023	3.537	669	0.12175	958
chr7	41777101	C	T	INHBA-AS1,ENSG00000309263	-0.033887	0.94	1108	0.12485	936
chr7	41777746	G	C	INHBA-AS1,ENSG00000309263	-0.248131	0.402	1265	0.09878	1102
chr7	41778178	C	A	INHBA-AS1,ENSG00000309263	0.303359	3.309	693	0.14826	794
chr7	41778820	G	T	INHBA-AS1,ENSG00000309263	-0.407601	0.215	1334	0.14023	844
chr7	41779169	G	T	INHBA-AS1,ENSG00000309263	0.136113	1.8	908	0.1924	560
chr7	41779314	C	A	INHBA-AS1,ENSG00000309263	0.208631	2.365	806	0.22502	443
chr7	55179912	T	A	EGFR-AS1	0.319302	3.484	674	0.13953	853
chr7	55181325	C	CT	EGFR-AS1	6.764186	35	3	NA	NA
chr7	55181326	C	CCAACCCCT	EGFR-AS1	7.037965	35	4	NA	NA
chr7	55181495	G	A	EGFR-AS1	0.03475	1.224	1038	0.16517	695
chr7	55181866	G	T	EGFR-AS1	0.179658	2.122	847	0.22138	458
chr7	55188880	G	C	EGFR-AS1	0.055807	1.326	1008	0.39657	274
chr7	87152246	G	A	DMTF1-AS1	0.254168	2.793	751	0.30935	321
chr7	92836507	G	A	CDK6-AS1	0.485164	5.309	504	0.35818	291
chr7	92855826	C	T	CDK6-AS1	0.255169	2.803	750	0.09572	1115
chr7	92917156	C	T	CDK6-AS1	2.084037	17.14	108	0.95276	82
chr7	93890690	T	G	TFPI2-DT	0.238807	2.642	769	0.11843	983
chr7	93890881	T	A	TFPI2-DT	-0.073261	0.806	1146	0.22941	430
chr7	116239242	C	A	ENSG00000243243,ENSG00000237813	0.316318	3.451	679	0.18458	599
chr7	116563789	A	C	COMETT	0.239105	2.645	768	0.21454	478
chr7	116953148	C	G	ST7-AS1,ST7-OT4	-0.145489	0.605	1206	0.32985	305
chr7	116953903	C	T	ST7-AS1,ST7-OT4	0.89681	9.227	280	0.20175	521
chr7	117072147	G	C	ST7-OT4,ST7-AS2	-0.669878	0.081	1378	0.1	1098
chr7	129209950	A	T	ENSG00000243230	0.110469	1.633	940	0.15394	761
chr7	129212961	T	A	ENSG00000243230	0.725469	7.612	343	0.35294	294
chr7	129213139	C	A	ENSG00000243230	0.230548	2.564	778	0.16606	689
chr7	129953278	C	A	UBE2H-DT	1.520861	14.31	173	0.81426	179
chr7	130008896	A	C	UBE2H-DT	0.11796	1.68	933	0.12463	941
chr7	130026907	T	G	UBE2H-DT	0.258852	2.84	746	0.05358	1284
chr7	137325527	C	T	ENSG00000231114	0.352926	3.861	638	0.15907	726
chr7	137325693	C	T	ENSG00000231114	0.783666	8.135	318	0.43053	259
chr7	137326021	G	T	ENSG00000231114	0.097788	1.556	960	0.16102	713
chr7	137326170	C	T	ENSG00000231114	0.320762	3.501	671	0.13361	882
chr7	137326178	G	A	ENSG00000231114	0.484414	5.302	505	0.10708	1057
chr7	137326299	A	T	ENSG00000231114	0.246809	2.72	759	0.20024	530
chr7	137326752	GG	AT	ENSG00000231114	-0.117821	0.676	1182	NA	NA
chr7	137326879	G	T	ENSG00000231114	-0.39776	0.224	1329	0.15121	777
chr7	137345042	T	A	ENSG00000228031	-0.203575	0.48	1244	0.11698	990
chr7	143504794	G	T	EPHA1-AS1	0.772418	8.033	325	0.71343	196
chr7	143518326	G	A	EPHA1-AS1	0.85723	8.836	292	0.17156	661
chr7	143518982	C	A	EPHA1-AS1	-0.233899	0.425	1255	0.1402	845
chr7	143519273	G	T	EPHA1-AS1	-0.53152	0.135	1362	0.12056	966
chr7	143519996	C	A	EPHA1-AS1	-0.977681	0.026	1403	0.14005	848
chr7	143520343	A	T	EPHA1-AS1	-0.17598	0.536	1228	0.1304	902
chr7	143520368	G	T	EPHA1-AS1	-0.162509	0.565	1218	0.14293	830
chr7	143521840	C	A	EPHA1-AS1	0.262071	2.872	741	0.14468	818
chr7	143521989	C	A	EPHA1-AS1	-0.007515	1.041	1078	0.13533	873
chr7	144255667	A	C	ARHGEF35-AS1,OR2A1-AS1	0.320834	3.501	672	0.14759	800
chr7	144335067	CA	AC	OR2A1-AS1	0.173776	2.076	855	NA	NA
chr7	148987788	G	C	GHET1	0.718101	7.546	348	0.21704	470
chr7	148988372	A	G	GHET1	0.677251	7.176	375	0.13899	855
chr8	6406342	C	A	MCPH1-DT	0.405441	4.45	581	0.30306	329
chr8	6406502	C	A	MCPH1-DT	0.022681	1.169	1048	0.61785	209
chr8	6841743	A	G	GS1-24F4.2	-0.119861	0.67	1184	0.09935	1099
chr8	6841743	A	G	GS1-24F4.2	-0.119861	0.67	1184	0.09935	1099
chr8	9900308	G	T	MIR124-1HG	2.639734	19.6	66	0.32131	311
chr8	9900648	T	G	MIR124-1HG	0.70164	7.397	361	0.23781	408
chr8	9900800	C	G	MIR124-1HG	0.486088	5.319	502	0.21388	481
chr8	9901037	G	T	MIR124-1HG	0.005808	1.095	1064	0.16655	686
chr8	9901060	T	C	MIR124-1HG	0.181363	2.136	844	0.18694	593
chr8	9901454	T	G	MIR124-1HG	0.914279	9.399	272	0.18431	601
chr8	9901554	C	A	MIR124-1HG	-0.220286	0.449	1249	0.16081	714
chr8	9902329	A	T	MIR124-1HG	2.429692	18.69	80	0.92944	108
chr8	9903100	C	A	MIR124-1HG	0.386027	4.234	596	0.18738	592
chr8	9903410	C	T	MIR124-1HG	3.125491	21.5	43	0.95647	76
chr8	10729561	C	T	ENSG00000248896	0.703759	7.417	359	0.19042	568
chr8	23068358	A	C	TNFRSF10B-AS1	1.033451	10.71	242	0.1127	1025
chr8	23071761	C	T	TNFRSF10B-AS1,CHILL1	0.053983	1.317	1011	0.07766	1209
chr8	23072079	G	A	TNFRSF10B-AS1,CHILL1	0.342376	3.742	648	0.07915	1202
chr8	23083557	G	C	TNFRSF10B-AS1	-0.796794	0.051	1395	0.12015	968
chr8	25425712	G	T	ENSG00000253476	0.218667	2.454	797	0.15521	751
chr8	28696633	C	T	EXTL3-AS1	0.312141	3.405	690	0.13066	901
chr8	28698275	T	C	EXTL3-AS1	0.389994	4.278	590	0.09127	1142
chr8	28700199	TAAGACTTG	T	EXTL3-AS1	0.578099	6.244	445	NA	NA
chr8	38422219	C	A	ENSG00000255201	2.616414	19.5	68	0.95732	75
chr8	38426012	CC	AA	ENSG00000255201	0.531695	5.786	476	NA	NA
chr8	60403535	G	C	LINC01301	-0.016883	1.004	1088	0.14044	843
chr8	60404320	C	A	LINC01301	2.232456	17.82	97	0.96143	69
chr8	60413568	C	G	LINC01301	0.330172	3.606	660	0.19111	566
chr8	60552385	G	T	ENSG00000255321	0.48354	5.293	506	0.29286	340
chr8	85172161	G	T	E2F5-DT	0.732578	7.676	340	0.13007	904
chr8	85176140	C	T	E2F5-DT	-0.04386	0.904	1122	0.06982	1242
chr8	85177586	G	A	E2F5-DT,ENSG00000254208	5.09358	28.5	11	0.98291	28
chr8	85177611	C	T	E2F5-DT,ENSG00000254208	4.738851	26.5	16	0.98931	18
chr8	89611498	C	A	PARAIL	0.493755	5.399	498	0.16854	677
chr8	89617002	T	C	PARAIL	0.270847	2.962	730	0.21526	476
chr8	89628196	C	T	PARAIL	0.48702	5.329	500	0.13654	867
chr8	89628294	C	A	PARAIL	-0.416596	0.208	1340	0.13258	891
chr8	89718396	A	G	PARAIL	0.153195	1.921	885	0.14656	807
chr8	89718833	C	A	PARAIL	-0.675571	0.079	1380	0.04398	1300
chr8	89719499	G	A	PARAIL	-0.281439	0.352	1286	0.11053	1037
chr8	89720491	T	C	PARAIL	-0.522051	0.14	1360	0.08288	1186
chr8	89721072	A	T	PARAIL	0.241629	2.669	764	0.16483	697
chr8	89757240	C	A	PARAIL	0.069451	1.397	992	0.34829	295
chr8	94637520	A	C	LINC02894	0.50022	5.466	493	0.15797	739
chr8	94637578	C	A	LINC02894	-0.461612	0.175	1343	0.11648	993
chr8	116874721	C	T	RAD21-AS1	2.341896	18.3	90	0.99663	3
chr8	116875705	A	G	RAD21-AS1	0.41614	4.569	566	0.18752	591
chr8	116875999	C	G	RAD21-AS1	0.14162	1.838	902	0.33426	302
chr8	116876293	A	G	RAD21-AS1	0.463224	5.079	524	0.18842	586
chr8	124473827	T	C	RNF139-DT	0.036032	1.23	1036	0.24972	390
chr8	124473929	T	G	RNF139-DT	0.631435	6.752	408	0.249	392
chr8	127013372	G	T	PCAT1	0.132373	1.775	914	0.11511	1006
chr8	127019839	A	T	PCAT1	0.379905	4.165	603	0.57153	222
chr8	127019849	C	A	PCAT1	-0.16957	0.549	1222	0.19032	569
chr8	127020068	G	T	PCAT1	0.093526	1.531	964	0.06887	1244
chr8	127219071	G	T	PCAT1,CASC19	0.062201	1.359	1000	0.97887	36
chr8	127400974	G	A	PCAT1,CASC8,CCAT2	1.842926	16.01	135	0.8919	143
chr8	127401325	G	T	PCAT1,CASC8,CCAT2	1.627425	14.91	158	0.94644	90
chr8	127686639	C	CA	CASC11	-0.15755	0.577	1213	NA	NA
chr8	127687117	C	G	CASC11	-0.751814	0.06	1391	0.14683	803
chr8	127687228	C	T	CASC11	0.633633	6.773	406	0.31222	318
chr8	127688350	C	A	CASC11	0.193254	2.233	832	0.18294	606
chr8	127703219	G	A	CASC11	-0.601493	0.104	1374	0.09164	1138
chr8	127794672	C	G	PVT1	1.523542	14.32	172	0.1636	702
chr8	127932522	C	G	PVT1	-0.361609	0.257	1318	0.14244	832
chr8	127939834	C	T	PVT1	0.549268	5.961	461	0.14945	789
chr8	128009675	C	G	PVT1	-0.299538	0.328	1296	0.06999	1241
chr8	129352947	C	A	CCDC26	0.591609	6.375	431	0.30001	331
chr8	129370307	C	G	CCDC26	1.281796	12.78	207	0.17867	621
chr8	129370371	G	T	CCDC26	0.381308	4.181	601	0.1707	666
chr8	129399635	T	A	CCDC26	0.333693	3.645	657	0.09386	1124
chr8	129680227	C	A	CCDC26	0.37828	4.147	606	0.21822	467
chr9	2041982	G	A	SMARCA2-AS1	0.088591	1.503	968	0.31821	313
chr9	2525667	C	G	VLDLR-AS1	-0.497212	0.153	1353	0.11851	981
chr9	2622341	G	T	VLDLR-AS1	1.22455	12.38	213	0.24505	401
chr9	8858210	C	T	PTPRD-AS1	2.386458	18.5	83	0.87532	162
chr9	8858210	C	T	PTPRD-AS1	2.386458	18.5	83	0.87532	162
chr9	8860063	C	G	PTPRD-AS1	-0.017909	1	1089	0.21525	477
chr9	8861091	C	A	PTPRD-AS1	2.435997	18.71	79	0.92348	117
chr9	8861205	A	T	PTPRD-AS1	1.549555	14.47	166	0.67016	202
chr9	8861965	C	A	PTPRD-AS1	0.039725	1.247	1034	0.13244	894
chr9	8936138	C	A	ENSG00000234021	0.377097	4.134	607	0.10115	1091
chr9	8962163	C	T	ENSG00000234021	0.084036	1.477	974	0.12276	952
chr9	8962996	T	C	ENSG00000234021	0.3406	3.723	649	0.11562	1001
chr9	10613286	GG	TT	PTPRD-DT	0.461439	5.06	526	NA	NA
chr9	10618177	A	T	PTPRD-DT	0.362325	3.967	632	0.11532	1004
chr9	10618409	C	A	PTPRD-DT	0.159021	1.963	875	0.06648	1252
chr9	10619657	C	A	PTPRD-DT	0.406334	4.46	578	0.14313	829
chr9	10620223	C	A	PTPRD-DT	0.136097	1.8	909	0.19897	536
chr9	21859166	G	T	ENSG00000264545,ENSG00000265194	0.171039	2.054	859	0.09496	1121
chr9	21860320	T	G	ENSG00000264545,ENSG00000265194	0.278749	3.045	724	0.15463	755
chr9	21861408	A	G	ENSG00000264545,ENSG00000265194	0.255463	2.806	749	0.19199	564
chr9	22056365	G	T	CDKN2B-AS1	0.078601	1.447	981	0.08534	1176
chr9	32553583	G	T	TOPORS-AS1	0.586947	6.33	436	0.25349	383
chr9	76783837	CA	AG	PCA3	0.327993	3.581	662	NA	NA
chr9	76784216	T	C	PCA3	0.294407	3.212	707	0.15591	747
chr9	76786208	G	T	PCA3	0.795927	8.248	314	0.20541	508
chr9	76786769	A	G	PCA3	1.499485	14.18	178	0.78235	185
chr9	86950951	C	A	GAS1RR	-0.114784	0.684	1178	0.07142	1234
chr9	86988858	G	T	GAS1RR	0.103646	1.591	948	0.07831	1207
chr9	86999031	C	T	GAS1RR	0.037603	1.237	1035	0.06668	1251
chr9	86999223	C	T	GAS1RR	0.025345	1.181	1045	0.04378	1302
chr9	87000701	C	A	GAS1RR	0.587496	6.335	434	0.07527	1221
chr9	87001211	G	T	GAS1RR	0.127482	1.742	923	0.11195	1032
chr9	87001693	T	A	GAS1RR	0.060364	1.35	1002	0.04496	1298
chr9	87001833	A	T	GAS1RR	-0.414601	0.21	1337	0.07186	1230
chr9	87001978	GTTTAAACAATAT	G	GAS1RR	0.222073	2.485	794	NA	NA
chr9	115127849	G	T	DELEC1,ENSG00000236461	0.204738	2.331	813	0.10677	1059
chr9	115252779	T	A	DELEC1,ENSG00000234692	0.278632	3.044	725	0.10365	1081
chr9	131153315	C	T	ENSG00000236986	-0.136501	0.627	1197	0.10413	1077
chr9	131159215	C	T	ENSG00000236986	0.324228	3.539	668	0.17049	667
chr9	136546184	C	A	NALT1	0.640452	6.837	402	0.21232	483
chr9	136546194	C	G	NALT1	0.125466	1.729	925	0.11704	989
chr9	137064212	A	T	ENSG00000229257,ENSG00000231864	0.430365	4.725	552	0.58893	215
chr9	137064466	C	A	ENSG00000229257,ENSG00000231864	-0.73795	0.063	1389	0.60231	213
chr10	6036308	C	A	ENSG00000229664	0.36354	3.981	628	0.12239	954
chr10	7445701	C	A	LINC02642	0.436087	4.787	545	0.16134	711
chr10	8050887	C	T	GATA3-AS1,ENSG00000232638	0.122447	1.709	928	0.87117	165
chr10	8050916	G	C	GATA3-AS1,ENSG00000232638	1.073746	11.13	229	0.90697	129
chr10	8051020	C	G	GATA3-AS1,ENSG00000232638	0.242031	2.673	763	0.90296	131
chr10	8051145	C	A	GATA3-AS1,ENSG00000232638	1.13515	11.68	224	0.50032	242
chr10	8051440	C	A	GATA3-AS1,ENSG00000232638	1.420931	13.7	190	0.22332	449
chr10	8051534	T	G	GATA3-AS1,ENSG00000232638	-0.14899	0.597	1209	0.23145	423
chr10	8052761	C	G	GATA3-AS1,ENSG00000232638	1.477504	14.05	179	0.69176	199
chr10	8053082	C	A	GATA3-AS1,ENSG00000232638	1.200015	12.2	217	0.33027	304
chr10	17214701	T	A	VIM-AS1	0.248042	2.732	755	0.22892	433
chr10	17215020	C	A	VIM-AS1	0.154096	1.927	884	0.27678	355
chr10	17226861	C	A	VIM-AS1	0.58674	6.328	437	0.22367	448
chr10	29421858	C	T	SVIL-AS1	0.201414	2.302	819	0.06897	1243
chr10	31206430	G	T	LINC02664,ZEB1-AS1	0.227173	2.532	785	0.18328	605
chr10	31308002	C	A	ZEB1-AS1	0.075324	1.429	987	0.1964	549
chr10	31316580	C	A	ZEB1-AS1	0.130031	1.759	916	0.10204	1089
chr10	31319142	G	T	ZEB1-AS1	2.605368	19.45	70	0.9047	130
chr10	31320432	G	T	ZEB1-AS1	1.837579	15.98	136	0.85069	177
chr10	32958674	G	T	ITGB1-DT	0.683987	7.237	372	0.92589	116
chr10	32985655	T	C	ITGB1-DT	-0.075436	0.799	1149	0.12396	944
chr10	33081628	G	A	ITGB1-DT,IATPR	-0.024362	0.975	1096	0.12301	949
chr10	44811206	T	A	TMEM72-AS1	-0.322923	0.299	1302	0.15161	776
chr10	44834595	G	A	TMEM72-AS1	0.533493	5.804	474	0.10242	1088
chr10	44834904	A	G	TMEM72-AS1	0.013239	1.127	1057	0.11262	1026
chr10	52252029	C	A	PRKG1-AS1	-0.032007	0.947	1105	0.18093	614
chr10	52252185	A	C	PRKG1-AS1	1.351244	13.25	198	0.32185	310
chr10	52301376	G	A	PRKG1-AS1	-0.039365	0.92	1116	0.08408	1180
chr10	52304238	T	A	PRKG1-AS1	0.049886	1.297	1018	0.08293	1185
chr10	71217231	C	A	UNC5B-AS1	2.253032	17.91	96	0.18975	575
chr10	91783144	C	G	TNKS2-DT	1.227881	12.4	212	0.80681	180
chr10	91798249	G	C	TNKS2-DT	2.586199	19.37	71	0.99245	10
chr10	94081971	T	C	PLCE1-AS2	1.80338	15.81	140	0.97637	43
chr10	94088147	C	T	PLCE1-AS2	0.053782	1.316	1012	0.16026	715
chr10	94094678	G	C	PLCE1-AS2	-0.562834	0.12	1368	0.1177	987
chr10	94104390	G	A	PLCE1-AS2	0.142537	1.845	901	0.14576	812
chr10	94105157	A	G	PLCE1-AS2	-0.015363	1.01	1085	0.11232	1028
chr10	94107730	A	T	PLCE1-AS2	0.770117	8.012	326	0.12798	920
chr10	94227147	G	T	ENSG00000228553	0.386819	4.243	595	0.15812	738
chr10	94227169	G	T	ENSG00000228553	0.128257	1.747	921	0.07123	1237
chr10	94279595	G	T	PLCE1-AS1	0.42101	4.622	562	0.37571	282
chr10	94280199	C	G	PLCE1-AS1	0.134509	1.789	911	0.09094	1144
chr10	94283314	T	G	PLCE1-AS1	1.125476	11.6	226	0.88919	148
chr10	100231278	G	A	CHUK-DT	0.220963	2.475	795	0.12315	948
chr10	100233310	G	A	CHUK-DT	9.413964	41	1	0.98652	24
chr10	100234002	A	T	CHUK-DT	1.183942	12.07	221	0.12151	960
chr10	110869778	G	T	PDCD4-AS1,ENSG00000232470	0.248135	2.733	754	0.19314	557
chr10	113719417	G	T	ENSG00000234393	0.381873	4.187	600	0.33403	303
chr10	117484316	A	AT	ENSG00000258114,EMX2OS	0.799035	8.277	313	NA	NA
chr10	117485726	C	T	ENSG00000258114,EMX2OS	1.062004	11.01	233	0.09552	1116
chr10	117486116	G	A	ENSG00000258114,EMX2OS	0.264059	2.892	739	0.06354	1261
chr10	117486525	A	T	ENSG00000258114,EMX2OS	-0.415554	0.209	1338	0.096	1113
chr10	117487920	A	T	ENSG00000258114,EMX2OS	0.471651	5.168	515	0.21061	489
chr10	117488200	G	T	ENSG00000258114,EMX2OS	0.779389	8.096	322	0.31053	319
chr10	117488300	G	A	ENSG00000258114,EMX2OS	0.335733	3.668	652	0.21141	486
chr10	117488546	G	C	ENSG00000258114,EMX2OS	-0.172947	0.542	1224	0.07741	1211
chr10	117488772	C	T	ENSG00000258114,EMX2OS	-0.052616	0.874	1127	0.10697	1058
chr10	117489503	C	A	ENSG00000258114,EMX2OS	0.36321	3.977	629	0.14529	816
chr10	117490176	C	A	ENSG00000258114,EMX2OS	-0.08733	0.762	1155	0.12931	908
chr10	117490265	G	T	ENSG00000258114,EMX2OS	0.565297	6.119	456	0.29922	332
chr10	117490276	G	T	ENSG00000258114,EMX2OS	-0.260828	0.382	1272	0.11994	969
chr10	117490548	C	A	ENSG00000258114,EMX2OS	0.07266	1.414	989	0.17593	634
chr10	117490585	C	A	ENSG00000258114,EMX2OS	0.08812	1.5	969	0.18003	619
chr10	117490590	C	A	ENSG00000258114,EMX2OS	0.294915	3.217	706	0.1806	618
chr10	117490705	G	T	ENSG00000258114,EMX2OS	0.556216	6.03	460	0.24442	402
chr10	117542127	C	T	EMX2OS	0.579413	6.257	444	0.66195	205
chr10	117544659	C	A	EMX2OS	-0.24186	0.412	1260	0.34599	296
chr10	117544810	G	T	EMX2OS	0.42267	4.641	560	0.39512	275
chr10	120763396	G	T	LINC02930,WDR11-DT	-0.112885	0.689	1176	0.05597	1279
chr10	120763656	G	T	LINC02930,WDR11-DT	-0.147283	0.601	1208	0.04516	1297
chr10	120776735	C	T	LINC02930,WDR11-DT	0.139352	1.822	905	0.13039	903
chr10	120791810	T	C	LINC02930,WDR11-DT	-0.364109	0.255	1320	0.07497	1224
chr10	120793487	C	A	LINC02930,WDR11-DT	0.316079	3.449	680	0.06704	1248
chr10	120850696	G	T	WDR11-DT	0.776118	8.066	324	0.09224	1136
chr10	120851327	G	A	WDR11-DT	0.485278	5.311	503	0.39275	277
chr10	129700354	G	T	ENSG00000237224	-0.201628	0.483	1242	0.11554	1003
chr10	129700629	A	G	ENSG00000237224	-0.280526	0.353	1283	0.15825	736
chr10	129701293	G	A	ENSG00000237224	-0.298453	0.329	1293	0.10398	1079
chr10	129701636	G	T	ENSG00000237224	0.392561	4.307	586	0.25052	389
chr11	529353	A	C	ENSG00000289997,ENSG00000254739	0.292147	3.187	709	0.87406	163
chr11	2140914	A	C	IGF2-AS	1.254863	12.59	209	0.15999	721
chr11	2146618	G	T	IGF2-AS	-0.857621	0.041	1398	0.08707	1169
chr11	2147183	G	T	IGF2-AS	-0.372873	0.246	1326	0.16321	703
chr11	2147201	C	A	IGF2-AS	0.133265	1.781	913	0.12922	909
chr11	2147389	C	T	IGF2-AS	0.585726	6.318	439	0.16831	680
chr11	2148051	T	C	IGF2-AS	0.317094	3.46	678	0.08017	1196
chr11	2148159	G	T	IGF2-AS	0.540372	5.873	467	0.18842	587
chr11	2148322	C	A	IGF2-AS	0.622017	6.664	412	0.20699	505
chr11	2329268	T	A	CD81-AS1	-0.104854	0.711	1170	0.08662	1171
chr11	2377705	G	T	CD81-AS1	1.381231	13.45	192	0.10501	1070
chr11	5244556	AG	A	ENSG00000290652,BGLT3	0.014604	1.133	1054	NA	NA
chr11	10593441	GA	TT	IRAG1-AS1	0.499594	5.459	494	NA	NA
chr11	27592898	T	C	BDNF-AS	-0.096952	0.734	1162	0.15834	735
chr11	27655584	G	C	BDNF-AS	0.453294	4.973	534	0.30317	328
chr11	27658918	C	A	BDNF-AS	2.660317	19.69	64	0.93126	105
chr11	27659167	A	T	BDNF-AS	0.357455	3.912	634	0.21772	469
chr11	27697575	G	T	BDNF-AS,ENSG00000255496	0.709832	7.471	356	0.16486	696
chr11	27697797	C	G	BDNF-AS,ENSG00000255496	0.82379	8.511	306	0.94169	96
chr11	27697974	G	C	BDNF-AS,ENSG00000255496	2.00066	16.76	116	0.96736	63
chr11	32435055	G	T	WT1-AS	3.501825	22.7	32	0.8707	167
chr11	32435397	G	T	WT1-AS	2.030242	16.89	113	0.36936	286
chr11	32435412	T	G	WT1-AS	1.726554	15.43	148	0.22912	432
chr11	32435712	G	T	WT1-AS	1.037855	10.76	241	0.20481	511
chr11	32435763	C	A	WT1-AS	0.756916	7.893	333	0.2264	438
chr11	32438539	C	A	WT1-AS	0.191177	2.216	834	0.13844	858
chr11	32439304	CG	C	WT1-AS	-0.404868	0.218	1332	NA	NA
chr11	32439947	C	T	WT1-AS	2.739369	20.1	61	0.96793	62
chr11	32440072	T	TTAAAA	WT1-AS	1.852117	16.05	133	NA	NA
chr11	32441040	C	A	WT1-AS	1.274075	12.73	208	0.24836	394
chr11	32441110	C	A	WT1-AS	1.967611	16.6	122	0.97408	50
chr11	32441270	G	T	WT1-AS	0.769504	8.007	328	0.27404	357
chr11	32453718	C	A	WT1-AS	0.220073	2.467	796	0.1433	828
chr11	32453786	A	T	WT1-AS	0.108845	1.623	943	0.15422	759
chr11	43328977	G	T	ENSG00000254907	0.398866	4.377	585	0.4242	263
chr11	43335278	G	A	ENSG00000254907	5.216377	29.3	9	0.99293	7
chr11	44605224	C	T	CD82-AS1	0.28404	3.101	717	0.15528	750
chr11	45253895	C	T	ENSG00000254497	-0.276792	0.358	1280	0.23816	407
chr11	45254571	C	A	ENSG00000254497	-0.225831	0.439	1250	0.0951	1119
chr11	47270822	C	T	MADD-AS1	0.603086	6.485	427	0.18092	615
chr11	48014649	A	T	PTPRJ-AS1	0.042819	1.262	1029	0.10609	1063
chr11	63621404	G	C	ENSG00000256789	-0.253328	0.393	1267	0.198	540
chr11	65423573	G	C	ENSG00000305830,NEAT1,ENSG00000305854	0.781145	8.112	321	0.74343	190
chr11	65424525	A	T	ENSG00000305830,NEAT1,ENSG00000305854	1.423896	13.72	189	0.69609	198
chr11	65424758	G	T	ENSG00000305830,NEAT1,ENSG00000305854	-0.324872	0.297	1303	0.42809	260
chr11	65425290	A	T	ENSG00000305830,NEAT1,ENSG00000305854	0.899008	9.249	279	0.66407	204
chr11	65426198	T	C	ENSG00000305830,NEAT1,ENSG00000305854	-0.913297	0.033	1401	0.42439	262
chr11	65426774	G	C	ENSG00000305830,NEAT1,ENSG00000305854	0.222106	2.485	793	0.49653	243
chr11	65426828	ATAT	A	ENSG00000305830,NEAT1,ENSG00000305854	0.679944	7.2	373	NA	NA
chr11	65427135	C	G	ENSG00000305830,NEAT1,ENSG00000305854	0.390998	4.29	587	0.44334	256
chr11	65427382	A	T	ENSG00000305830,NEAT1,ENSG00000305854	0.2259	2.52	786	0.4104	268
chr11	65427422	G	A	ENSG00000305830,NEAT1,ENSG00000305854	0.446301	4.898	538	0.40959	269
chr11	65427509	AC	A	ENSG00000305830,NEAT1,ENSG00000305854	-0.401794	0.22	1330	NA	NA
chr11	65427962	A	T	ENSG00000305830,NEAT1,ENSG00000305854	0.204701	2.33	814	0.18361	604
chr11	65428114	A	C	ENSG00000305830,NEAT1,ENSG00000305854	0.154801	1.932	882	0.48175	247
chr11	65428614	A	G	ENSG00000305830,NEAT1,ENSG00000305854	0.547812	5.947	463	0.51202	240
chr11	65428701	C	A	ENSG00000305830,NEAT1,ENSG00000305854	0.215654	2.427	800	0.56266	225
chr11	65430294	G	C	ENSG00000305830,NEAT1,ENSG00000305854	-0.029189	0.957	1102	0.43132	258
chr11	65430428	G	C	ENSG00000305830,NEAT1,ENSG00000305854	0.362634	3.971	631	0.57379	220
chr11	65431038	TA	T	ENSG00000305830,NEAT1,ENSG00000305854	-0.311237	0.313	1300	NA	NA
chr11	65431043	A	C	ENSG00000305830,NEAT1,ENSG00000305854	0.17051	2.05	860	0.4487	255
chr11	65431212	G	C	ENSG00000305830,NEAT1,ENSG00000305854	0.280247	3.061	723	0.65159	206
chr11	65431223	C	T	ENSG00000305830,NEAT1,ENSG00000305854	0.734722	7.695	337	0.57751	218
chr11	65431258	A	T	ENSG00000305830,NEAT1,ENSG00000305854	-0.326584	0.295	1304	0.54253	231
chr11	65431570	GTTATTTTCTGCTTTT	G	ENSG00000305830,NEAT1,ENSG00000305854	0.406148	4.458	579	NA	NA
chr11	65431905	G	C	ENSG00000305830,NEAT1,ENSG00000305854	0.440281	4.833	541	0.57219	221
chr11	65432080	G	A	ENSG00000305830,NEAT1,ENSG00000305854	0.148226	1.885	893	0.41798	267
chr11	65432343	T	G	ENSG00000305830,NEAT1,ENSG00000305854	0.426764	4.685	555	0.4498	254
chr11	65432385	G	C	ENSG00000305830,NEAT1,ENSG00000305854	0.237791	2.632	771	0.34458	298
chr11	65432966	C	A	ENSG00000305830,NEAT1,ENSG00000305854	0.300256	3.275	698	0.29334	339
chr11	65433160	G	A	ENSG00000305830,NEAT1,ENSG00000305854	1.45387	13.91	185	0.72826	194
chr11	65434042	A	C	ENSG00000305830,NEAT1,ENSG00000305854	0.449347	4.93	537	0.35596	293
chr11	65434824	A	AAACTTAAGTTTCTGCTAGTTGCCATCTTTGATCTATCATGTATGCAGTGACCTAATATGG	ENSG00000305830,NEAT1,ENSG00000305854	NA	NA	NA	NA	NA
chr11	65435054	G	T	ENSG00000305830,NEAT1,ENSG00000305854	0.28283	3.088	720	0.51822	236
chr11	65435668	G	A	ENSG00000305830,NEAT1,ENSG00000305854	0.560901	6.076	458	0.57433	219
chr11	65436188	G	GCAC	ENSG00000305830,NEAT1,ENSG00000305854	0.118244	1.682	932	NA	NA
chr11	65436261	C	CA	ENSG00000305830,NEAT1,ENSG00000305854	0.575111	6.215	449	NA	NA
chr11	65436969	C	T	ENSG00000305830,NEAT1,ENSG00000305854	0.726544	7.622	342	0.51247	239
chr11	65437322	GT	G	ENSG00000305830,NEAT1,ENSG00000305854	-0.039567	0.919	1118	NA	NA
chr11	65438878	T	C	ENSG00000305830,NEAT1,ENSG00000305854	0.194915	2.247	829	0.39904	273
chr11	65440746	G	A	ENSG00000305830,NEAT1,ENSG00000305854	0.686086	7.256	369	0.24357	405
chr11	65441877	G	C	ENSG00000305830,NEAT1,ENSG00000305854	0.012894	1.126	1058	0.2016	524
chr11	65443074	TTC	T	ENSG00000305830,NEAT1,ENSG00000305854	0.499106	5.454	495	NA	NA
chr11	65443721	G	A	ENSG00000305830,NEAT1,ENSG00000305854	0.272421	2.979	729	0.61924	208
chr11	65498988	T	A	MALAT1,ENSG00000270117,TALAM1	0.336087	3.672	651	0.98201	29
chr11	65499003	TT	GA	MALAT1,ENSG00000270117,TALAM1	-0.887624	0.036	1400	NA	NA
chr11	65499689	G	T	MALAT1,ENSG00000270117,TALAM1	1.6366	14.96	155	0.76697	189
chr11	65500234	G	C	MALAT1,ENSG00000270117,TALAM1	0.782547	8.125	319	0.84196	178
chr11	65501202	G	A	MALAT1,ENSG00000270117,TALAM1	0.048169	1.288	1022	0.63347	207
chr11	65501623	GAGA	G	MALAT1,ENSG00000270117,TALAM1	2.019592	16.84	115	NA	NA
chr11	65502276	G	A	MALAT1,ENSG00000270117,TALAM1	3.609587	23	30	0.99647	4
chr11	65505009	G	A	MALAT1,ENSG00000270117,TALAM1	2.120872	17.31	104	0.97807	38
chr11	66265411	G	T	KLC2-AS1	0.199178	2.283	822	0.23227	420
chr11	66265554	A	G	KLC2-AS1	0.467196	5.121	521	0.12834	918
chr11	66265623	G	A	KLC2-AS1	0.385271	4.225	598	0.18116	613
chr11	70206468	T	A	ENSG00000254721	0.945255	9.712	263	0.20148	526
chr11	70358395	G	T	ENSG00000254604,ENSG00000254495	0.051432	1.304	1015	0.04823	1290
chr11	70373460	C	T	CTTN-DT	0.282374	3.083	721	0.05436	1282
chr11	70373602	G	A	CTTN-DT	0.225811	2.52	787	0.09012	1152
chr11	70398389	T	A	CTTN-DT	0.223402	2.497	791	0.18995	571
chr11	70398510	C	T	CTTN-DT	1.041909	10.8	238	0.8782	160
chr11	72016167	G	T	ENSG00000251143	1.518205	14.29	174	0.74197	191
chr11	75803451	C	T	UVRAG-DT	0.318841	3.479	675	0.2396	406
chr11	76194593	G	T	ENSG00000254933	4.985624	27.8	13	0.98957	17
chr11	78443675	C	A	ENSG00000288853	2.393577	18.53	82	0.97898	35
chr11	83106543	C	A	RAB30-DT	-0.173691	0.54	1225	0.29023	342
chr11	88115493	C	A	ENSG00000255241	-0.080656	0.783	1150	0.14779	798
chr11	88115542	C	A	ENSG00000255241	0.231934	2.577	777	0.17541	637
chr11	92400254	C	A	ENSG00000254705	0.534409	5.813	472	0.24389	404
chr11	92400353	A	G	ENSG00000254705	0.143976	1.855	897	0.15237	769
chr11	103945770	A	T	ENSG00000255548	-0.468445	0.171	1345	0.09843	1106
chr11	111514738	G	T	ENSG00000254980	0.935623	9.613	268	0.39491	276
chr11	115377242	G	A	ENSG00000255580	0.175854	2.092	852	0.25159	387
chr11	116855325	C	G	APOA1-AS	-0.096851	0.734	1163	0.11168	1033
chr11	119381873	G	T	USP2-AS1	1.511628	14.25	176	0.06561	1255
chr11	119395073	G	C	USP2-AS1	-0.022479	0.982	1092	0.05806	1277
chr11	119418850	G	T	USP2-AS1,THY1-AS1	0.322906	3.525	670	0.18951	579
chr11	119418904	G	T	USP2-AS1,THY1-AS1	1.561538	14.54	165	0.25858	378
chr11	119419060	C	T	USP2-AS1,THY1-AS1	0.697255	7.358	364	0.1902	570
chr11	119498717	A	T	USP2-AS1	0.218416	2.452	799	0.06346	1262
chr11	119498780	G	T	USP2-AS1	0.188458	2.193	836	0.18257	607
chr11	119499879	C	A	USP2-AS1	0.469356	5.144	517	0.20388	514
chr11	119521950	G	T	USP2-AS1	0.845273	8.719	296	0.16756	682
chr11	119522105	A	T	USP2-AS1	0.522552	5.694	485	0.51584	237
chr11	119524330	C	A	USP2-AS1	-1.259989	0.01	1407	0.08114	1191
chr11	120256254	T	A	ENSG00000259541	0.71027	7.475	353	0.18394	603
chr11	120256822	C	T	ENSG00000259541	-0.535411	0.133	1363	0.09743	1109
chr11	120259186	C	A	ENSG00000259541	0.351885	3.85	639	0.24679	397
chr11	128691732	GG	TT	SENCR	0.30098	3.283	696	NA	NA
chr11	128691859	T	C	SENCR	-0.018979	0.996	1090	0.1468	804
chr11	128692068	T	C	SENCR	0.837737	8.646	298	0.2628	371
chr11	128692068	T	C	SENCR	0.837737	8.646	298	0.2628	371
chr11	128692669	G	T	SENCR	1.679714	15.19	152	0.60372	212
chr11	128695974	C	A	SENCR	2.020308	16.85	114	0.93671	102
chr12	4248838	G	C	ENSG00000298091,CCND2-AS1	0.407417	4.472	576	0.17493	640
chr12	6963251	G	T	MIR200CHG	0.827974	8.552	304	NA	NA
chr12	26126073	C	A	ENSG00000256894	1.51551	14.28	175	0.89154	145
chr12	26230764	G	T	ENSG00000255750,ITPR2-AS1	0.417217	4.581	564	0.98444	27
chr12	42460568	A	G	ENSG00000257225	-0.097656	0.732	1164	0.88687	149
chr12	42465001	G	T	ENSG00000257225	3.973864	24	27	0.99149	14
chr12	42465184	A	T	ENSG00000257225	5.091292	28.5	10	0.99215	11
chr12	42465605	C	G	ENSG00000257225	0.198195	2.275	824	0.14901	791
chr12	49865380	C	G	ENSG00000257253	0.206349	2.345	808	0.11983	971
chr12	49865419	G	A	ENSG00000257253	0.378765	4.152	604	0.11932	976
chr12	49865588	G	T	ENSG00000257253	0.366648	4.016	622	0.19677	545
chr12	49865604	C	A	ENSG00000257253	0.105735	1.604	945	0.09179	1137
chr12	53962694	C	G	ENSG00000293680,HOTAIR,ENSG00000293681	0.198131	2.274	825	0.21631	472
chr12	54497358	G	T	GPR84-AS1	0.117188	1.675	935	0.10942	1045
chr12	54497384	C	A	GPR84-AS1	0.168406	2.034	863	0.12472	939
chr12	56104615	C	T	ENSG00000257553	2.076393	17.11	109	0.98693	21
chr12	56124953	TA	T	ENSG00000258317	0.432735	4.751	548	NA	NA
chr12	57694263	G	A	ENSG00000257342	1.989145	16.7	118	0.92619	115
chr12	59064190	A	T	LRIG3-DT	-0.573424	0.115	1371	0.08516	1177
chr12	66130780	A	T	LLPH-DT	0.058981	1.342	1003	0.15972	723
chr12	66130859	CT	C	LLPH-DT	-0.724571	0.066	1384	NA	NA
chr12	67659436	C	T	ENSG00000235872	0.822806	8.502	307	0.28687	345
chr12	68013607	G	T	LINC01479,IFNG-AS1,ENSG00000301254	0.769523	8.007	329	0.11958	975
chr12	68234542	C	A	IFNG-AS1	0.229196	2.551	783	0.16896	675
chr12	68234651	CA	C	IFNG-AS1	-0.013456	1.017	1081	NA	NA
chr12	75483784	G	C	GLIPR1-AS1	1.012085	10.47	247	0.16006	719
chr12	75484083	G	C	GLIPR1-AS1	0.071637	1.409	990	0.13887	856
chr12	92145714	G	GGAGGCGGCAGGAGAGAGGAA	BTG1-DT	2.378302	18.46	85	NA	NA
chr12	92146182	A	T	BTG1-DT	-0.47427	0.167	1347	0.71347	195
chr12	92146354	T	C	BTG1-DT	0.494765	5.409	497	0.46642	250
chr12	92185132	G	A	BTG1-DT	0.200753	2.296	820	0.18978	573
chr12	92185968	A	T	BTG1-DT	-0.174178	0.539	1226	0.15194	772
chr12	92188101	C	G	BTG1-DT	0.885799	9.118	287	0.18454	600
chr12	92188175	G	A	BTG1-DT	-0.055802	0.863	1131	0.08408	1181
chr12	92188569	C	A	BTG1-DT	0.000119	1.072	1070	0.09712	1110
chr12	92188618	C	A	BTG1-DT	-0.138562	0.622	1200	0.13286	887
chr12	92188640	A	G	BTG1-DT	-0.472905	0.168	1346	0.10886	1047
chr12	92189073	G	T	BTG1-DT	0.094642	1.538	962	0.13705	863
chr12	92189303	C	A	BTG1-DT	0.229437	2.553	782	0.1812	612
chr12	94277155	T	A	ENSG00000258172	-0.299274	0.328	1295	0.13266	890
chr12	98931740	T	A	ENSG00000257458	0.474865	5.202	513	0.1287	917
chr12	99097097	A	C	ENSG00000258039	0.65888	7.007	387	0.17344	650
chr12	99097108	A	T	ENSG00000258039	0.5945	6.402	429	0.22656	437
chr12	99099835	G	C	ENSG00000258039	-0.057255	0.858	1132	0.10086	1092
chr12	99104847	C	A	ENSG00000258039	-0.177549	0.532	1230	0.09878	1103
chr12	99104971	C	A	ENSG00000258039	0.462346	5.069	525	0.21102	487
chr12	101924420	C	G	ENSG00000257202	-0.240217	0.414	1257	0.11846	982
chr12	107123234	T	A	ENSG00000257548	0.615969	6.607	413	0.15817	737
chr12	107739312	C	G	PRDM4-AS1	-0.505322	0.149	1354	0.15006	787
chr12	114408316	G	T	TBX5-AS1	1.792837	15.76	141	0.77023	187
chr12	114409527	G	T	TBX5-AS1,ENSG00000308772	1.54238	14.43	169	0.17396	645
chr12	114410059	C	A	TBX5-AS1,ENSG00000308772	0.134837	1.792	910	0.23734	409
chr12	114410369	C	G	TBX5-AS1,ENSG00000308772	0.827429	8.546	305	0.20762	504
chr12	114410609	G	A	TBX5-AS1,ENSG00000308772	0.218503	2.453	798	0.12229	955
chr12	114410970	T	G	TBX5-AS1,ENSG00000308772	0.606871	6.521	424	0.37729	281
chr12	114411036	C	A	TBX5-AS1,ENSG00000308772	1.533879	14.38	170	0.90965	125
chr12	114411090	C	A	TBX5-AS1,ENSG00000308772	0.348563	3.812	641	0.29723	335
chr12	114411314	C	T	TBX5-AS1,ENSG00000308772	1.99242	16.72	117	0.86777	169
chr12	114412447	TC	T	TBX5-AS1,ENSG00000308772	0.129684	1.757	917	NA	NA
chr12	114412462	C	A	TBX5-AS1,ENSG00000308772	0.152208	1.913	888	0.17677	632
chr12	114412539	C	A	TBX5-AS1,ENSG00000308772	0.117822	1.679	934	0.16559	692
chr12	120211015	G	C	PXN-AS1	0.614536	6.593	415	0.55247	229
chr12	123252324	G	A	RP11-282O18.3	-0.413474	0.211	1336	0.04826	1289
chr12	125025684	A	G	THRIL	1.684779	15.21	151	0.3901	278
chr12	125028561	G	T	THRIL	-0.736359	0.063	1388	0.13397	880
chr13	27848131	G	T	PLUT	0.051715	1.306	1014	0.12752	923
chr13	27848477	C	A	PLUT	-0.181866	0.523	1235	0.06607	1253
chr13	27921173	G	A	PDX1-AS1	0.31409	3.427	689	0.10959	1044
chr13	27921183	C	G	PDX1-AS1	0.206466	2.346	807	0.09658	1112
chr13	29239589	G	T	MTUS2-AS2	0.537529	5.844	470	0.16837	679
chr13	29239760	T	A	MTUS2-AS2	0.399531	4.385	584	0.095	1120
chr13	48296671	C	T	RB1-DT	-0.026811	0.966	1098	0.08356	1183
chr13	50043825	C	G	DLEU2	0.512726	5.594	490	0.13354	884
chr13	50044525	T	TA	DLEU2	0.728815	7.642	341	NA	NA
chr13	50068115	C	G	DLEU2	0.297759	3.248	700	0.11207	1030
chr13	51453392	C	T	INTS6-AS1	0.608244	6.534	423	0.79911	182
chr13	51453410	C	A	INTS6-AS1	1.050393	10.89	237	0.99271	8
chr13	51454608	A	G	INTS6-AS1	1.285786	12.81	205	0.58886	216
chr13	51468496	G	A	INTS6-AS1	0.222539	2.489	792	0.13835	859
chr13	51469083	G	T	INTS6-AS1	-1.156184	0.014	1406	0.05896	1274
chr13	51518356	C	T	INTS6-AS1	0.390912	4.289	588	0.09267	1134
chr13	51552277	C	A	INTS6-AS1	0.230498	2.563	779	0.12102	963
chr13	51552282	C	T	INTS6-AS1	0.443074	4.863	539	0.14801	796
chr13	70107418	G	T	ATXN8OS	0.916224	9.418	271	0.97909	34
chr13	70107602	G	T	ATXN8OS	2.455715	18.8	76	0.97916	33
chr13	70107686	C	G	ATXN8OS	3.48228	22.6	35	0.9788	37
chr13	70107721	A	T	ATXN8OS	0.42684	4.686	554	0.20411	513
chr13	70107935	C	A	ATXN8OS	0.348051	3.806	642	0.25272	385
chr13	70107967	G	T	ATXN8OS	0.434262	4.767	547	0.22037	463
chr13	70129798	C	G	ATXN8OS	-0.21716	0.454	1248	0.08676	1170
chr13	70130982	G	T	ATXN8OS	-0.232854	0.427	1254	0.08061	1194
chr13	70131179	A	G	ATXN8OS	0.295937	3.228	704	0.15166	775
chr13	70131468	AC	A	ATXN8OS	-0.252996	0.394	1266	NA	NA
chr13	70139257	C	A	ATXN8OS	-0.039465	0.92	1117	0.09082	1147
chr13	70139284	G	T	ATXN8OS	-0.564542	0.119	1370	0.06672	1250
chr13	78054884	G	C	OBI1-AS1	0.041129	1.254	1032	0.08896	1159
chr13	78055015	G	A	OBI1-AS1	0.385348	4.226	597	0.08031	1195
chr13	78188380	G	C	OBI1-AS1	0.248713	2.738	753	0.19696	544
chr13	78578579	C	G	OBI1-AS1,ENSG00000296474	0.406314	4.46	577	0.20519	510
chr13	78579994	A	T	OBI1-AS1,ENSG00000296474	0.330376	3.608	659	0.20215	517
chr13	78580043	G	C	OBI1-AS1,ENSG00000296474	0.658869	7.007	388	0.2672	366
chr13	78580062	G	A	OBI1-AS1,ENSG00000296474	1.391895	13.52	191	0.9138	124
chr13	78580173	T	C	OBI1-AS1,ENSG00000296474	0.615396	6.601	414	0.95341	81
chr13	78580254	C	A	OBI1-AS1,ENSG00000296474	1.434043	13.78	188	0.95639	77
chr13	78580830	G	T	OBI1-AS1,ENSG00000296474	0.168976	2.038	862	0.15482	753
chr13	78581703	C	CT	OBI1-AS1,ENSG00000296474	0.463781	5.085	523	NA	NA
chr13	78581847	T	A	OBI1-AS1,ENSG00000296474	-0.548819	0.126	1365	0.17397	644
chr13	78583182	A	C	OBI1-AS1,ENSG00000296474	1.573501	14.61	162	0.92837	110
chr13	78583310	C	A	OBI1-AS1,ENSG00000296474	-0.057117	0.858	1133	0.20588	506
chr13	78583360	C	A	OBI1-AS1,ENSG00000296474	0.368046	4.032	619	0.24893	393
chr13	78615947	C	A	OBI1-AS1	1.631881	14.93	157	0.97179	53
chr13	78617238	C	A	OBI1-AS1	-0.202708	0.481	1243	0.19239	561
chr13	111144736	A	T	ARHGEF7-AS1	-0.080968	0.782	1151	0.09037	1151
chr13	113834738	A	T	GAS6-AS1	-0.117272	0.677	1180	0.14577	811
chr13	113838246	C	A	GAS6-AS1	-0.177541	0.532	1231	0.14156	836
chr13	113840026	G	A	GAS6-AS1	0.004926	1.092	1066	0.09039	1149
chr13	113840554	C	T	GAS6-AS1	0.256303	2.814	748	0.0883	1162
chr13	113840680	C	G	GAS6-AS1	0.173725	2.075	856	0.14125	839
chr13	113840966	G	T	GAS6-AS1	0.039922	1.248	1033	0.12976	907
chr13	113842471	C	A	GAS6-AS1	0.29531	3.221	705	0.12703	925
chr13	113844736	C	A	GAS6-AS1	-0.067623	0.824	1140	0.08932	1156
chr13	113865208	TC	AA	GAS6-DT	0.071465	1.408	991	NA	NA
chr13	113865264	A	T	GAS6-DT	0.150796	1.903	890	0.11582	997
chr13	113866311	C	A	GAS6-DT	0.007367	1.102	1063	0.11257	1027
chr13	113866538	T	A	GAS6-DT	0.167769	2.029	864	0.07513	1222
chr14	20346713	G	T	ENSG00000254846	0.906137	9.319	276	0.15101	779
chr14	22919356	C	A	PRMT5-AS1	0.04805	1.288	1023	NA	NA
chr14	22919356	C	A	PRMT5-AS1	0.04805	1.288	1023	NA	NA
chr14	22919356	C	G	PRMT5-AS1	0.069289	1.396	993	NA	NA
chr14	22919356	C	G	PRMT5-AS1	0.069289	1.396	993	NA	NA
chr14	22920845	G	A	PRMT5-AS1	1.524376	14.33	171	0.88629	152
chr14	22954598	T	A	PRMT5-DT	-0.302151	0.324	1298	0.17168	658
chr14	23939751	T	A	DHRS4-AS1	0.460908	5.054	527	0.14007	847
chr14	23953002	T	C	DHRS4-AS1	1.324021	13.07	201	0.2092	493
chr14	28735042	G	C	FOXG1-AS1	0.274211	2.997	728	0.08877	1160
chr14	56813192	C	A	OTX2-AS1	3.540092	22.8	31	0.94369	94
chr14	56929716	T	G	OTX2-AS1,ENSG00000286257	0.640699	6.839	401	0.11437	1011
chr14	56930789	A	G	OTX2-AS1,ENSG00000286257	0.324687	3.544	666	0.17754	629
chr14	60240413	G	A	ENSG00000254718	0.283595	3.096	718	0.12287	951
chr14	60241318	C	A	ENSG00000254718	0.656576	6.986	392	0.1713	665
chr14	60241398	C	A	ENSG00000254718	0.477926	5.234	512	0.12548	933
chr14	60241591	T	C	ENSG00000254718	0.58662	6.327	438	0.15795	740
chr14	60241856	G	T	ENSG00000254718	-0.028355	0.96	1099	0.14171	835
chr14	60245557	C	G	ENSG00000254718	0.986712	10.18	253	0.23089	424
chr14	60642507	G	T	ENSG00000307639,SALRNA1	0.410434	4.506	573	0.17259	652
chr14	68125362	A	C	ENSG00000258837	1.60262	14.77	159	0.88521	155
chr14	75426894	G	A	JDP2-AS1,ENSG00000289918	2.357007	18.37	87	0.92669	112
chr14	81107117	C	G	ENSG00000284959	2.889221	20.7	51	0.12597	929
chr14	95711552	GG	CT	ENSG00000257275	0.112765	1.647	938	NA	NA
chr14	95711579	G	T	ENSG00000257275	-0.997001	0.025	1404	0.12547	934
chr14	95711629	G	T	ENSG00000257275	0.187012	2.181	837	0.20765	503
chr14	95711994	T	A	ENSG00000257275	-0.111113	0.694	1175	0.16988	670
chr14	95755958	C	A	ENSG00000257275	0.432413	4.747	549	0.16942	672
chr14	95895935	T	C	TUNAR	0.332066	3.627	658	0.10713	1055
chr14	95923125	G	A	TUNAR	0.629255	6.732	409	0.17848	625
chr14	95923160	C	T	TUNAR	2.174953	17.56	101	0.99099	16
chr14	95924828	G	A	TUNAR	0.427867	4.697	553	0.15835	734
chr14	95925436	A	T	TUNAR	-0.130107	0.643	1193	0.10808	1050
chr14	100207573	T	C	YY1-DT	0.154357	1.929	883	0.11572	999
chr14	100238473	GC	G	YY1-DT	1.753429	15.57	146	NA	NA
chr14	100779763	C	G	MEG3	0.336984	3.682	650	0.14226	833
chr14	100829059	G	C	MEG3,ENSG00000258663,MIR493HG	1.466581	13.98	184	0.80038	181
chr14	100829489	G	C	MEG3,ENSG00000258663,MIR493HG	1.244399	12.52	210	0.16277	706
chr14	100829504	A	T	MEG3,ENSG00000258663,MIR493HG	0.092811	1.527	965	0.2099	491
chr14	100829544	A	T	MEG3,ENSG00000258663,MIR493HG	0.768915	8.001	330	0.47489	249
chr14	100829561	G	T	MEG3,ENSG00000258663,MIR493HG	2.399769	18.56	81	0.96821	61
chr14	100829603	C	A	MEG3,ENSG00000258663,MIR493HG	0.158643	1.96	876	0.10368	1080
chr14	100829984	A	G	MEG3,ENSG00000258663,MIR493HG	-1.321981	0.008	1408	0.04315	1303
chr14	100829995	C	A	MEG3,ENSG00000258663,MIR493HG	-0.240563	0.414	1258	0.1256	932
chr14	100830344	AACACACACACACACAC	A	MEG3,ENSG00000258663,MIR493HG	0.685742	7.253	370	NA	NA
chr14	100831035	G	A	MEG3,ENSG00000258663,MIR493HG	1.547354	14.46	167	0.56284	224
chr14	100832032	C	A	MEG3,ENSG00000258663,MIR493HG	0.540366	5.873	468	0.16421	699
chr14	100832132	G	C	MEG3,ENSG00000258663,MIR493HG	-0.183943	0.519	1236	0.16572	690
chr14	100832136	G	T	MEG3,ENSG00000258663,MIR493HG	0.900029	9.259	278	0.23176	421
chr14	100832773	C	CA	MEG3,ENSG00000258663,MIR493HG	-0.246932	0.403	1262	NA	NA
chr14	100832870	G	T	MEG3,ENSG00000258663,MIR493HG	0.679502	7.196	374	0.14454	819
chr14	100833037	C	A	MEG3,ENSG00000258663,MIR493HG	-0.137091	0.626	1198	0.07134	1235
chr14	100833556	C	T	MEG3,ENSG00000258663,MIR493HG	0.175689	2.091	853	0.07619	1216
chr14	100835442	C	G	MEG3,ENSG00000258663,MIR493HG	0.657403	6.994	390	0.30337	327
chr14	100835528	C	A	MEG3,ENSG00000258663,MIR493HG	0.55664	6.034	459	0.38061	280
chr14	100845914	C	A	MEG3,ENSG00000258663,MIR493HG	1.901772	16.29	130	0.95817	73
chr14	100846692	G	T	MEG3,ENSG00000258663,MIR493HG	-1.504533	0.005	1410	0.19229	563
chr14	100847646	G	C	MEG3,ENSG00000258663,MIR493HG	0.049581	1.295	1019	0.13254	892
chr14	100848643	G	A	MEG3,ENSG00000258663,MIR493HG	-0.298421	0.329	1294	0.12608	928
chr14	100857768	C	A	MEG3,ENSG00000258663,MIR493HG	0.260645	2.858	742	0.2589	377
chr14	100858157	C	G	MEG3,ENSG00000258663,MIR493HG	0.078301	1.445	983	0.11298	1023
chr14	100858442	C	T	MEG3,ENSG00000258663,MIR493HG	0.169055	2.039	861	0.08087	1192
chr14	100859078	C	A	MEG3,ENSG00000258663,MIR493HG	-0.403671	0.219	1331	0.07759	1210
chr14	100859656	G	T	MEG3,ENSG00000258663,MIR493HG	-0.1075	0.704	1173	0.1116	1034
chr14	100859667	G	A	MEG3,ENSG00000258663,MIR493HG	-0.214488	0.459	1247	0.07932	1200
chr14	100859667	G	A	MEG3,ENSG00000258663,MIR493HG	-0.214488	0.459	1247	0.07932	1200
chr14	100860266	G	T	MEG3,ENSG00000258663,MIR493HG	-0.035993	0.932	1112	0.12345	946
chr14	100860979	C	A	MEG3,ENSG00000258663,MIR493HG	1.448603	13.87	186	0.19145	565
chr14	100898966	G	T	MIR493HG,MEG8	0.28352	3.095	719	0.15608	745
chr14	100910301	G	A	MIR493HG,MEG8	1.193941	12.15	218	0.12921	910
chr14	100914788	A	G	MIR493HG,MEG8	-0.098222	0.73	1165	0.08578	1174
chr14	100914791	A	G	MIR493HG,MEG8	-0.514841	0.143	1356	0.12899	913
chr14	100928379	G	T	MIR493HG,MEG8	0.346476	3.789	646	0.18963	576
chr14	101071271	C	A	MEG9,ENSG00000230805	-0.068378	0.821	1141	0.13161	896
chr14	101072026	G	T	MEG9,ENSG00000230805	2.34638	18.32	89	0.95006	86
chr14	101072498	C	T	MEG9,ENSG00000230805	0.247544	2.727	757	0.15324	765
chr14	101072784	C	A	MEG9,ENSG00000230805	-0.129822	0.644	1192	0.19527	551
chr14	101552707	GG	TT	DIO3OS	0.25885	2.84	745	NA	NA
chr14	101552957	G	T	DIO3OS	0.064504	1.371	998	0.1137	1020
chr14	101553050	C	A	DIO3OS	0.014966	1.134	1052	0.11433	1012
chr14	101553535	T	A	DIO3OS	0.094225	1.535	963	0.13356	883
chr14	101553575	G	A	DIO3OS	0.197629	2.27	826	0.11054	1036
chr14	101553683	G	T	DIO3OS	-0.04554	0.898	1123	0.10747	1053
chr14	101553847	TC	T	DIO3OS	-0.295541	0.333	1292	NA	NA
chr14	101555375	G	T	DIO3OS	-0.103416	0.715	1168	0.15291	767
chr14	101557929	T	C	DIO3OS	-0.775676	0.055	1392	0.13981	851
chr14	101558144	G	T	DIO3OS	2.196914	17.66	100	0.49399	245
chr14	101558283	C	G	DIO3OS	0.651412	6.938	394	0.2242	446
chr14	101559402	G	T	DIO3OS	0.706577	7.442	357	0.16103	712
chr14	101559551	C	A	DIO3OS	0.366415	4.013	623	0.21677	471
chr14	101559814	C	A	DIO3OS	0.954611	9.811	262	0.28649	347
chr14	102770363	C	A	ENSG00000259508	0.043949	1.268	1027	0.16868	676
chr14	102771334	G	T	ENSG00000259508	0.459031	5.034	530	0.10425	1076
chr14	103857742	G	T	PPP1R13B-DT,ENSG00000258534	-0.192807	0.501	1239	0.07925	1201
chr14	105419093	A	C	MTA1-DT	0.436322	4.79	544	NA	NA
chr15	29823320	C	A	ENSG00000259523	0.357659	3.915	633	0.30845	322
chr15	29823464	T	G	ENSG00000259523	-0.055045	0.865	1130	0.20833	499
chr15	31002391	G	T	ENSG00000259720	1.381837	13.45	193	0.16013	717
chr15	31002391	G	T	ENSG00000259720	1.381837	13.45	193	0.16013	717
chr15	31002753	C	A	ENSG00000259720	2.216628	17.75	98	0.96917	58
chr15	31003007	G	A	ENSG00000259720	0.705019	7.428	358	0.94966	88
chr15	31026281	G	T	ENSG00000259720	0.203106	2.317	817	0.31799	314
chr15	33858769	G	C	ENSG00000259287	-0.3368	0.283	1310	0.13483	877
chr15	33858865	T	A	ENSG00000259287	-0.365601	0.253	1323	0.11387	1017
chr15	39594213	T	C	CTD-2033D15.1	0.085245	1.484	972	0.22447	444
chr15	43185294	T	G	ENSG00000285080,ENSG00000261687	0.563695	6.104	457	0.22328	451
chr15	44415122	T	A	CTDSPL2-DT	0.528092	5.749	481	0.19552	550
chr15	63929779	C	A	ENSG00000259351	-0.507239	0.148	1355	0.12477	937
chr15	69037855	TA	T	ENSG00000259265	-0.514829	0.143	1357	NA	NA
chr15	69038105	C	G	ENSG00000259265	0.287025	3.132	714	0.22231	453
chr15	69038133	G	T	ENSG00000259265	-0.180356	0.526	1232	0.09532	1118
chr15	73255459	G	T	ENSG00000259528	0.64799	6.907	398	0.16921	673
chr15	73568107	T	C	NPTN-IT1	0.140449	1.83	904	0.15078	781
chr15	73912258	G	A	LOXL1-AS1	-0.013443	1.017	1082	0.05713	1278
chr15	73918006	G	A	LOXL1-AS1	0.516725	5.634	487	0.08754	1166
chr15	73919124	C	G	LOXL1-AS1	0.324538	3.543	667	0.09154	1139
chr15	73919699	C	A	LOXL1-AS1	0.457897	5.022	531	0.12382	945
chr15	73925341	G	C	LOXL1-AS1	0.357161	3.909	635	0.18954	578
chr15	85744175	C	T	LINC02883	-0.246392	0.404	1261	0.15836	733
chr15	85744777	G	A	LINC02883	0.992803	10.25	251	0.19945	533
chr15	88252904	G	T	NTRK3-AS1	-0.05916	0.852	1135	0.14434	820
chr15	88253327	T	C	NTRK3-AS1	0.113009	1.649	937	0.13544	872
chr15	88269677	G	C	NTRK3-AS1	0.264286	2.895	737	0.121	964
chr15	88269759	C	A	NTRK3-AS1	1.212448	12.29	216	0.15593	746
chr15	88270862	C	T	NTRK3-AS1	0.183518	2.153	842	0.33507	301
chr15	88270918	G	T	NTRK3-AS1	0.078389	1.445	984	0.22094	461
chr15	88270938	C	A	NTRK3-AS1	-0.030239	0.953	1104	0.14371	826
chr15	99144515	C	A	TTC23-AS1	0.849442	8.76	295	NA	NA
chr15	99145274	G	A	TTC23-AS1	0.102756	1.586	952	NA	NA
chr16	1319304	C	G	ENSG00000261505	-0.11773	0.676	1181	0.09086	1146
chr16	1320354	C	T	ENSG00000261505	0.298656	3.258	699	0.27328	358
chr16	1320673	C	T	ENSG00000261505	0.079322	1.451	980	0.14398	823
chr16	1321766	A	AAAAAAAAG	ENSG00000261505	0.04202	1.258	1031	NA	NA
chr16	2113267	C	A	ENSG00000261240	3.971988	24	28	0.9918	12
chr16	2119807	C	A	ENSG00000260447	0.162221	1.987	868	0.07444	1225
chr16	2459901	C	A	ENSG00000260874	0.642658	6.857	400	0.25896	376
chr16	13933481	G	C	ENSG00000262732	0.097846	1.557	959	0.06255	1266
chr16	13934061	A	G	ENSG00000262732	0.152361	1.914	887	0.06456	1257
chr16	23711998	G	T	ENSG00000261583	0.981101	10.11	255	0.76857	188
chr16	27213521	G	A	ENSG00000259940	-0.091137	0.751	1159	0.15573	748
chr16	29811337	C	T	MVP-DT,ENSG00000280607	1.473849	14.03	180	0.94415	93
chr16	31182748	G	C	ENSG00000260304	-0.28171	0.352	1284	0.0988	1100
chr16	31182839	C	G	ENSG00000260304	0.128936	1.752	919	0.40243	272
chr16	31196864	T	C	RP11-388M20.1	0.054288	1.319	1010	0.16607	688
chr16	67614901	C	T	ENSG00000237718	0.149416	1.893	891	0.06196	1268
chr16	67614997	C	T	ENSG00000237718	0.30295	3.304	694	0.06173	1270
chr16	67615434	G	T	ENSG00000237718	0.268	2.933	732	0.11432	1013
chr16	68823260	A	T	ENSG00000260798	0.460695	5.052	528	0.15885	730
chr16	69710280	C	A	ENSG00000261602	0.103047	1.588	950	0.06567	1254
chr16	69710289	C	A	ENSG00000261602	-0.128916	0.646	1191	0.04315	1304
chr16	72665199	T	A	ZFHX3-AS1	0.145164	1.863	895	0.52416	235
chr16	72665200	G	T	ZFHX3-AS1	-0.396797	0.224	1328	0.36077	289
chr16	72787252	G	T	ZFHX3-AS1	4.269832	24.8	23	0.95172	84
chr16	72787759	GT	CC	ZFHX3-AS1	2.966694	21	46	NA	NA
chr16	72788462	T	C	ZFHX3-AS1	1.713738	15.36	149	0.29521	336
chr16	72809631	T	A	ZFHX3-AS1	0.296227	3.231	703	0.18647	594
chr16	72809662	C	T	ZFHX3-AS1	0.224028	2.503	788	0.17355	648
chr16	77290738	G	T	ENSG00000260922	-0.326194	0.295	1305	0.09343	1127
chr16	77290845	A	G	ENSG00000260922	0.110036	1.63	942	0.09306	1131
chr16	77444072	G	C	ENSG00000260701	2.284542	18.05	93	0.98663	23
chr16	77444097	G	A	ENSG00000260701	2.283328	18.05	94	0.97453	49
chr16	78506572	G	T	ENSG00000260733	0.378691	4.152	605	0.23696	410
chr16	82954037	G	A	ENSG00000260832	-0.227479	0.436	1252	0.15328	764
chr16	82954204	C	T	ENSG00000260832	0.142904	1.847	900	0.10738	1054
chr16	82990281	C	A	ENSG00000260832	0.181821	2.139	843	0.89247	142
chr16	83397432	C	A	CDH13-AS1	-0.08356	0.774	1153	0.09445	1123
chr16	83721154	G	A	CEDORA	-0.876812	0.038	1399	0.05876	1275
chr16	83721321	A	G	CEDORA	0.122746	1.711	927	0.10086	1093
chr16	83728928	T	G	CEDORA	-0.048646	0.887	1125	0.11452	1009
chr16	83796109	G	A	CDH13-AS2	2.289273	18.07	92	0.97987	31
chr16	83797078	G	A	CDH13-AS2	-0.032491	0.945	1106	0.17159	659
chr16	83799483	T	A	CDH13-AS2	-0.212036	0.464	1246	0.13666	866
chr16	83799748	C	A	CDH13-AS2	0.020674	1.16	1049	0.15694	743
chr16	83800549	C	A	CDH13-AS2	0.665626	7.069	380	0.9352	103
chr16	86474781	C	A	FENDRR	0.115963	1.668	936	0.07506	1223
chr16	86474958	CG	GT	FENDRR	-0.358687	0.26	1317	NA	NA
chr16	86475214	G	T	FENDRR	-0.149495	0.595	1210	0.0817	1188
chr16	86475993	T	A	FENDRR	-0.562496	0.12	1369	0.17762	628
chr16	86476998	C	G	FENDRR	1.282206	12.78	206	0.20845	498
chr16	86488513	G	T	FENDRR	-0.016788	1.004	1087	0.10848	1048
chr16	86489002	T	A	FENDRR	0.353696	3.87	637	0.09855	1104
chr16	86489225	T	G	FENDRR	0.335575	3.666	655	0.07132	1236
chr16	86489231	C	G	FENDRR	0.466974	5.118	522	0.14646	808
chr16	86489356	A	C	FENDRR	0.20975	2.374	804	0.07654	1214
chr16	86489476	T	G	FENDRR	0.269013	2.943	731	0.09472	1122
chr16	86489615	C	A	FENDRR	0.202737	2.313	818	0.11781	986
chr16	86490437	C	A	FENDRR	-0.229324	0.433	1253	0.06302	1263
chr16	86490437	C	A	FENDRR	-0.229324	0.433	1253	0.06302	1263
chr16	86490444	G	T	FENDRR	0.297351	3.243	701	0.14358	827
chr16	86490533	G	T	FENDRR	0.366977	4.02	620	0.10558	1068
chr16	86567645	G	A	FOXC2-AS1	5.871448	33	5	0.96159	68
chr16	86567824	G	A	FOXC2-AS1	2.032121	16.9	112	0.90041	136
chr16	86568029	A	C	FOXC2-AS1	4.449895	25.3	20	0.89131	146
chr16	86568264	C	A	FOXC2-AS1	2.326798	18.24	91	0.21099	488
chr16	86568278	C	A	FOXC2-AS1	2.37905	18.47	84	0.88518	156
chr16	86568391	C	A	FOXC2-AS1	0.585454	6.315	440	0.73014	193
chr16	86569335	G	T	FOXC2-AS1	1.634859	14.95	156	0.90864	127
chr16	88087156	C	G	ENSG00000205037,ENSG00000260166	-0.053564	0.87	1128	0.08774	1165
chr16	88671564	A	T	SNAI3-AS1	0.660669	7.024	384	0.10978	1042
chr16	88674715	C	G	SNAI3-AS1	-0.200228	0.486	1241	0.07936	1199
chr16	88686380	C	A	SNAI3-AS1	1.140977	11.73	223	0.91743	120
chr16	88686730	G	A	SNAI3-AS1	0.714871	7.517	350	0.37513	283
chr16	88686834	C	T	SNAI3-AS1	0.288838	3.152	711	0.28143	351
chr16	88880781	A	G	ENSG00000259881	0.662492	7.041	382	0.86447	171
chr16	88883647	C	A	ENSG00000259881	-0.283875	0.349	1287	0.07436	1226
chr16	88886433	C	A	ENSG00000259881	-0.309726	0.315	1299	0.12451	942
chr17	1424785	G	T	ENSG00000262777	0.179361	2.12	848	0.08572	1175
chr17	4705160	C	T	PELP1-DT	0.450317	4.941	536	0.87075	166
chr17	4705521	T	TTTACAAGA	PELP1-DT	0.457328	5.016	532	NA	NA
chr17	9173498	C	T	ENSG00000262966	0.24283	2.681	762	0.10406	1078
chr17	9175105	T	A	ENSG00000262966	-0.291206	0.339	1291	0.06387	1259
chr17	9176972	G	T	ENSG00000262966	-0.028945	0.958	1101	0.19417	554
chr17	9177035	G	T	ENSG00000262966	-0.235846	0.422	1256	0.2034	516
chr17	9177704	C	A	ENSG00000262966	-0.102756	0.717	1167	0.16565	691
chr17	9179043	G	T	ENSG00000262966	-0.330633	0.29	1307	0.13162	895
chr17	17858388	C	T	ENSG00000301763,ENSG00000197815	0.237651	2.631	772	0.10245	1086
chr17	17859718	T	C	ENSG00000301763,ENSG00000197815	0.233029	2.587	776	0.071	1238
chr17	29140507	CG	C	ENSG00000263709	0.784612	8.144	316	NA	NA
chr17	31095123	C	T	MIR4733HG	2.899881	20.7	52	0.87347	164
chr17	40341581	G	A	RARA-AS1	2.10867	17.26	105	0.23625	412
chr17	44222170	A	T	ATXN7L3-AS1,ENSG00000288877	2.353698	18.36	88	0.96877	60
chr17	44222290	G	A	ATXN7L3-AS1,ENSG00000288877	1.939958	16.47	128	0.93827	100
chr17	47303698	C	G	EFCAB13-DT	0.196503	2.26	828	0.17579	635
chr17	49505831	G	T	NGFR-AS1	0.206369	2.345	809	0.19889	537
chr17	49506203	C	G	NGFR-AS1	-0.663386	0.082	1377	0.20098	527
chr17	49506358	G	T	NGFR-AS1	3.34528	22.2	37	0.92779	111
chr17	58543752	A	T	SEPTIN4-AS1	-0.062607	0.84	1137	0.17442	641
chr17	58543957	G	T	SEPTIN4-AS1	1.066268	11.05	232	0.29884	333
chr17	58544143	G	T	SEPTIN4-AS1	2.526186	19.11	75	0.20999	490
chr17	58544593	C	T	SEPTIN4-AS1	0.121103	1.701	929	0.19837	539
chr17	66403967	C	T	PRKCA-AS1	-0.022889	0.981	1093	0.12507	935
chr17	66412766	T	C	PRKCA-AS1	-0.038241	0.924	1115	0.10713	1056
chr17	76153277	G	A	RNF157-AS1	-0.098594	0.729	1166	0.22329	450
chr17	76154157	C	A	RNF157-AS1	0.120467	1.696	930	0.20008	532
chr17	77258294	C	T	ENSG00000308802,SEPTIN9-DT	0.355344	3.889	636	0.08178	1187
chr17	80204624	C	A	ENSG00000262580	0.035188	1.226	1037	0.06174	1269
chr17	80205184	G	C	ENSG00000262580	4.282331	24.8	24	0.95118	85
chr17	81030748	GCAACCAGC	G	BAIAP2-DT,ENSG00000304189	0.042113	1.259	1030	NA	NA
chr17	81032206	TGGTGGCTGGCAGTCTC	T	BAIAP2-DT,ENSG00000304189	0.658577	7.005	389	NA	NA
chr17	81034676	C	A	BAIAP2-DT	0.700745	7.389	362	0.19669	546
chr17	81034711	A	C	BAIAP2-DT	2.047105	16.97	111	0.89385	140
chr17	81867884	C	T	ENSG00000262413	1.331849	13.12	199	0.54389	230
chr18	5463810	A	T	ENSG00000265316	0.0317	1.21	1042	0.19415	555
chr18	27959567	C	G	ENSG00000227279	0.665662	7.07	379	0.15465	754
chr18	31150873	C	A	DSCAS	0.08251	1.468	975	0.07848	1205
chr18	31150881	T	C	DSCAS	-0.07387	0.804	1147	0.0882	1163
chr18	31162547	G	T	DSCAS	1.957962	16.56	124	0.97939	32
chr18	31162586	C	A	DSCAS	1.959655	16.56	125	0.95528	78
chr18	52336491	T	C	ENSG00000266335	-0.183778	0.519	1237	0.14527	817
chr18	52339009	C	A	ENSG00000266335	-0.259084	0.384	1270	0.14794	797
chr18	53505272	G	T	LINC01917	0.959466	9.864	259	0.18197	610
chr18	57054675	A	T	LINC-ROR	0.143339	1.85	899	0.08997	1153
chr18	57054921	C	T	LINC-ROR	0.613269	6.581	418	0.53368	233
chr18	57055183	G	T	LINC-ROR	0.423698	4.652	557	0.08938	1155
chr18	57055270	G	A	LINC-ROR	0.3647	3.994	625	0.12475	938
chr18	57055506	G	T	LINC-ROR	-0.167546	0.554	1220	0.08717	1167
chr18	57055590	C	A	LINC-ROR	-0.122997	0.662	1187	0.19788	541
chr18	57055606	C	A	LINC-ROR	-0.34258	0.277	1312	0.06268	1265
chr19	4772132	C	T	MIR7-3HG,ENSG00000268536	0.725284	7.61	344	0.11566	1000
chr19	5558459	G	T	TINCR	-0.000214	1.07	1071	0.15514	752
chr19	5558940	G	A	TINCR	-0.530044	0.135	1361	0.14049	842
chr19	5560006	T	G	TINCR	0.57405	6.205	450	0.11581	998
chr19	5560242	C	G	TINCR	-0.037884	0.925	1113	0.10459	1074
chr19	5561009	G	C	TINCR	0.262923	2.881	740	0.12708	924
chr19	5562213	T	A	TINCR	3.414978	22.4	36	0.28229	349
chr19	5567741	G	T	TINCR	0.958867	9.857	260	0.86364	173
chr19	5567791	A	T	TINCR	4.233128	24.7	25	0.89507	138
chr19	33303759	C	T	CEBPA-DT,ENSG00000305011,ENSG00000267130	-0.463149	0.174	1344	0.17855	623
chr19	41455663	A	C	PCAT19	0.781405	8.114	320	NA	NA
chr19	41500572	C	A	PCAT19,ENSG00000302087	0.363194	3.977	630	NA	NA
chr19	41500604	A	T	PCAT19,ENSG00000302087	0.157713	1.954	877	NA	NA
chr19	44107533	G	T	ZNF225-AS1	4.577505	25.8	18	0.96197	67
chr19	44112224	C	G	ZNF225-AS1	0.288963	3.153	710	0.10929	1046
chr19	44112992	C	G	ZNF225-AS1	0.387698	4.253	593	0.19233	562
chr19	44113035	C	T	ZNF225-AS1	0.37128	4.068	613	0.09304	1132
chr19	56840918	G	T	MIMT1	-0.792002	0.051	1394	0.24937	391
chr19	56841036	GC	AA	MIMT1	0.078087	1.444	985	NA	NA
chr19	56841870	G	C	MIMT1	0.421956	4.633	561	0.13275	888
chr19	56842182	A	T	MIMT1	0.61071	6.557	422	0.11425	1014
chr19	56842217	A	G	MIMT1	0.105786	1.604	946	0.10465	1072
chr19	56848507	G	T	MIMT1	0.100421	1.572	956	0.08123	1189
chr20	9575714	T	A	ENSG00000232738	0.230469	2.563	780	0.17853	624
chr20	9575726	C	A	ENSG00000232738	0.057184	1.333	1005	0.13688	865
chr20	21087699	A	T	LINC00237	0.61196	6.569	420	0.1663	687
chr20	21087892	A	G	LINC00237	0.060798	1.352	1001	0.16907	674
chr20	21093049	C	T	LINC00237	0.342554	3.744	647	0.19878	538
chr20	21106340	C	T	LINC00237,ENSG00000308339	0.413152	4.536	569	0.22701	436
chr20	22548063	C	A	LINC00261	-0.126182	0.654	1190	0.13525	874
chr20	22560892	G	T	LINC00261	-0.276277	0.359	1279	0.26753	365
chr20	22560900	G	C	LINC00261	0.223578	2.499	789	0.25905	375
chr20	22560936	C	A	LINC00261	0.315949	3.447	681	0.31386	316
chr20	22562300	C	A	LINC00261	2.140503	17.4	103	0.96723	64
chr20	22562552	C	A	LINC00261	1.776238	15.68	143	0.94596	92
chr20	22564374	G	T	LINC00261	0.480352	5.259	509	0.22534	442
chr20	22578555	C	T	LINC00261	2.951417	20.9	48	0.9144	123
chr20	22589312	G	T	LNCNEF	-0.00126	1.066	1072	0.22403	447
chr20	31716685	C	T	BCL2L1-AS1	0.366924	4.019	621	0.15531	749
chr20	36507973	G	T	DLGAP4-AS1	-0.114206	0.685	1177	0.05138	1288
chr20	40007904	A	T	LINC01370	0.770095	8.012	327	0.90271	132
chr20	40007959	G	T	LINC01370	1.244941	12.52	211	0.20862	496
chr20	40008159	G	A	LINC01370	0.314824	3.435	683	0.09343	1128
chr20	40008384	C	CA	LINC01370	0.205202	2.335	811	NA	NA
chr20	40008452	C	A	LINC01370	0.180913	2.132	846	0.17384	646
chr20	40008514	A	T	LINC01370	0.659268	7.011	386	0.95957	71
chr20	44964113	A	G	STK4-DT	0.407596	4.474	575	0.11586	996
chr20	44965608	G	C	STK4-DT	0.067889	1.389	995	0.23374	415
chr20	44965626	G	C	STK4-DT	0.411815	4.521	571	0.31919	312
chr20	46013311	G	GCTCCCCCCCCCGGCGGCCCCCCCCCCCCCCCCCCCCCGCCCCCCCCCC	SLC12A5-AS1	0.784093	8.139	317	NA	NA
chr20	46013685	G	A	SLC12A5-AS1	2.084624	17.14	107	0.076	1217
chr20	46014713	G	T	SLC12A5-AS1	0.804175	8.325	311	0.16316	704
chr20	47319192	G	A	ENSG00000267882	1.184432	12.08	220	0.28881	343
chr20	47320256	C	A	ENSG00000267882	0.172152	2.063	857	0.29106	341
chr20	49278300	T	G	ZFAS1,ENSG00000308907	0.723764	7.597	345	0.36002	290
chr20	49295661	G	A	ZFAS1	-0.087314	0.762	1156	0.10547	1069
chr20	49295667	C	T	ZFAS1	-0.159839	0.571	1216	0.05875	1276
chr20	50572763	A	G	ENSG00000232043	-0.035227	0.935	1110	0.11983	972
chr20	53936944	G	T	ENSG00000236352	-0.02852	0.959	1100	0.49637	244
chr20	53937304	C	G	ENSG00000236352	0.18486	2.164	840	0.15958	725
chr20	53938279	C	A	ENSG00000236352	0.100106	1.57	957	0.13341	885
chr20	53939006	A	T	ENSG00000236352	0.04788	1.287	1024	0.17425	643
chr20	53940643	G	A	ENSG00000236352	0.943903	9.698	265	0.21797	468
chr20	53940986	C	A	ENSG00000236352	0.504588	5.51	492	0.17504	638
chr20	57214907	C	A	BMP7-AS1	-0.96049	0.028	1402	0.13739	861
chr20	57214947	C	A	BMP7-AS1	0.127475	1.742	922	0.1896	577
chr20	57215610	CC	TT	BMP7-AS1	0.032392	1.213	1041	NA	NA
chr20	58839414	G	T	GNAS-AS1,ENSG00000293655	0.588709	6.347	433	0.2095	492
chr20	58839477	G	T	GNAS-AS1,ENSG00000293655	0.209102	2.369	805	0.13498	875
chr20	58840407	C	A	GNAS-AS1,ENSG00000293655	2.440135	18.73	78	0.94124	97
chr20	58840790	CG	C	GNAS-AS1,ENSG00000293655	2.653098	19.66	65	NA	NA
chr20	58842000	C	G	GNAS-AS1,ENSG00000293655	0.671439	7.123	376	0.27068	361
chr20	58850794	C	A	GNAS-AS1,ENSG00000293655	0.610894	6.559	421	0.53477	232
chr20	58884622	C	A	ENSG00000293655,ENSG00000225806	1.779567	15.7	142	0.91693	121
chr20	58884628	G	A	ENSG00000293655,ENSG00000225806	1.374103	13.4	195	0.47944	248
chr20	61738505	G	T	ENSG00000225106	0.15144	1.908	889	0.0988	1101
chr20	61738534	T	A	ENSG00000225106	-0.491611	0.156	1352	0.11503	1007
chr20	61738674	G	C	ENSG00000225106	0.240608	2.659	766	0.13595	871
chr20	61740546	C	A	ENSG00000225106	0.204828	2.331	812	0.07835	1206
chr20	62353167	C	A	LAMA5-AS1	5.427325	31	7	0.95806	74
chr20	62353233	C	A	LAMA5-AS1	5.019404	28	12	0.90917	126
chr20	62356257	C	A	LAMA5-AS1	0.28781	3.141	712	0.23498	414
chr20	62356261	C	T	LAMA5-AS1	-0.329294	0.292	1306	0.13785	860
chr20	63095881	C	A	HAR1B	-0.362705	0.256	1319	0.2815	350
chr20	63095951	CG	GC	HAR1B	-0.089545	0.756	1157	NA	NA
chr20	63096182	T	TC	HAR1B	0.160891	1.977	873	NA	NA
chr21	34745986	GC	AT	LINC01426	0.314184	3.428	688	NA	NA
chr21	34784743	G	T	LINC01426	-0.338398	0.281	1311	0.08121	1190
chr21	41441792	C	T	MX1-AS1	1.967975	16.6	123	0.95004	87
chr21	44922958	TC	CG	ITGB2-AS1	0.152656	1.917	886	NA	NA
chr21	44928166	C	T	ITGB2-AS1,ENSG00000273027	0.52705	5.739	482	0.26862	363
chr21	44928641	G	A	ITGB2-AS1,ENSG00000273027	0.405813	4.455	580	0.1466	805
chr22	25876945	CC	AA	MYO18B-AS1	0.32563	3.555	664	NA	NA
chr22	25896320	G	T	MYO18B-AS1	-0.269154	0.369	1275	0.12448	943
chr22	25896818	C	A	MYO18B-AS1	0.185887	2.172	838	0.15988	722
chr22	25897627	G	T	MYO18B-AS1	3.170633	21.6	41	0.97322	52
chr22	25899263	G	C	MYO18B-AS1	-0.026105	0.968	1097	0.14765	799
chr22	25899327	T	G	MYO18B-AS1	0.370568	4.06	617	0.16543	694
chr22	25899450	TG	T	MYO18B-AS1	-0.708542	0.07	1383	NA	NA
chr22	25900328	G	T	MYO18B-AS1	0.997305	10.3	248	0.18765	590
chr22	25900498	G	T	MYO18B-AS1	0.11872	1.685	931	0.13986	850
chr22	25900796	C	G	MYO18B-AS1	-0.048187	0.889	1124	0.15899	728
chr22	25901059	C	A	MYO18B-AS1	0.768947	8.001	331	0.18917	581
chr22	25903103	C	G	MYO18B-AS1	0.488478	5.344	499	0.20577	507
chr22	25983438	G	T	ENSG00000232464	-0.19158	0.503	1238	0.14537	813
chr22	30971184	G	A	TUG1	1.950645	16.52	126	0.86498	170
chr22	30976926	G	T	ENSG00000269987,ENSG00000269972	0.886654	9.127	286	0.21527	475
chr22	30979136	T	C	ENSG00000269987,ENSG00000269972	0.837308	8.642	299	0.16157	710
chr22	38667997	C	A	ENSG00000230912,TOMM22-DT	0.124475	1.722	926	0.22601	439
chr22	38668159	G	T	ENSG00000230912,TOMM22-DT	-0.180608	0.526	1233	0.13629	868
chr22	38670164	A	G	TOMM22-DT	0.450605	4.944	535	0.0726	1228
chr22	40522592	C	G	MRTFA-AS1	0.160189	1.972	874	0.07032	1240
chrX	70455880	C	G	DLG3-AS1	0.912911	9.386	273	0.20055	529
chrX	73947240	C	T	FTX,JPX	0.017661	1.146	1051	0.07592	1219
chrX	73947303	G	T	FTX,JPX	0.297098	3.241	702	0.08073	1193
chrX	74069229	T	C	FTX,JPX	0.482953	5.286	507	0.07951	1198
chrX	74069869	C	A	FTX,JPX	0.287038	3.133	713	0.89427	139
chrX	113616346	C	A	XACT	0.161646	1.983	870	NA	NA
chrX	113616598	C	A	XACT	-0.268395	0.371	1274	NA	NA
chrX	132218769	G	C	RAP2C-AS1	0.414252	4.548	568	0.24782	396
chrX	132430412	C	A	RAP2C-AS1	-0.10462	0.712	1169	0.07244	1229
chrX	132430699	C	G	RAP2C-AS1	-0.138495	0.622	1201	0.05265	1286
chrX	132430772	C	A	RAP2C-AS1	-0.314215	0.309	1301	0.06736	1247
chrX	138716373	C	A	FGF13-AS1	0.712782	7.498	352	0.94222	95
chrX	138716535	C	A	FGF13-AS1	0.214521	2.417	801	0.13853	857
chrX	138716557	G	T	FGF13-AS1	0.16534	2.011	867	0.08317	1184
chrX	141173518	T	A	RP3-507I15.2	-0.476615	0.166	1348	NA	NA
chrX	141173550	A	C	RP3-507I15.2	0.335715	3.668	654	NA	NA
