# Supplementary material for: TUSC7 expression and mutational profile define its potential as a diagnostic and therapeutic biomarker in non-small cell lung cancer
Source: Biomark Res. 2026 Apr 10;14:39. doi: 10.1186/s40364-026-00916-0 (PMC13067388; doi:10.1186/s40364-026-00916-0)
Supplement: Supplementary file 5 — Supplementary Material 5: Additional File 5 – Candidate_mutation_shortlist (.csv). Shortlist of 17 lncRNA mutations meeting the CADD PHRED>20 and FATHMM-MKL>0.98 filters. When a mutation affects different overlapping lncRNAs, these are separated by commas. [file 40364_2026_916_MOESM5_ESM.csv]

	Mutation	lncRNA	PHRED	Non.Coding.Score
1	chr2:119245599 G>T	STEAP3-AS1	32	0.99107
2	chr2:174575338 C>A	ENSG00000236449,ENSG00000237798	23.6	0.98623
3	chr3:3043119 C>G	CNTN4-AS1	24.5	0.9926
4	chr3:116716439 T>A	TUSC7	22.7	0.98073
5	chr3:181741785 C>G	SOX2-OT	20.3	0.98866
6	chr3:193618913 G>A	OPA1-AS1	25.2	0.98672
7	chr6:89950433 G>T	ENSG00000226455	22.7	0.98523
8	chr6:139166461 G>T	ENSG00000231329,ENSG00000293614	26.5	0.9941
9	chr8:85177586 G>A	E2F5-DT,ENSG00000254208	28.5	0.98291
10	chr8:85177611 C>T	E2F5-DT,ENSG00000254208	26.5	0.98931
11	chr10:100233310 G>A	CHUK-DT	41	0.98652
12	chr11:43335278 G>A	ENSG00000254907	29.3	0.99293
13	chr11:65502276 G>A	MALAT1,ENSG00000270117,TALAM1	23	0.99647
14	chr11:76194593 G>T	ENSG00000254933	27.8	0.98957
15	chr12:42465001 G>T	ENSG00000257225	24	0.99149
16	chr12:42465184 A>T	ENSG00000257225	28.5	0.99215
17	chr16:2113267 C>A	ENSG00000261240	24	0.9918
